# Supplementary material for: An epigenomic investigation of atrial fibrillation in a matched left and right atrial human cohort
Source: Clin Epigenetics. 2026 Mar 29;18:52. doi: 10.1186/s13148-026-02076-2 (PMC13045105; doi:10.1186/s13148-026-02076-2)
Supplement: Supplementary file 2 — Supplementary Material 2 [file 13148_2026_2076_MOESM2_ESM.xlsx]

## Sheet: Sheet1
Supplemental Table S1. Sample and patient characteristics, including experimental readouts obtained in each sample
Patient characteristics and clinical details							Atrial samples used in current study
Patient ID	Age (yrs)	Gender (males, females)	Ethnic Background	Disease Status	History of other reported conditions	Operations performed	Anatomical Side	H3K27ac histone modification (ChIP-seq); n = 20	Gene expression; n = 20	DNA methylation; n = 16
Discovery cohort
25	71 ± 10.63	15, 1	White-UK	AF	Hypertension, chronic obstructive pulmonary disease, bladder cancer	Mitral valve repair, coronary artery bypass graft, AF ablation	L	YES	YES	YES
							R	YES	YES	YES
28			White-UK	AF	Hypertension, Right intracerebral bleed	Mitral valve repair, radiofrequency ablation	L	YES	YES	YES
							R	YES	YES	YES
47			-	AF	-	Aortic valve replacement	L	YES	-	YES
							R	-	-	YES
2231			-	AF	-	Aortic valve replacement, coronary artery bypass graft	L	YES	-	YES
							R	YES	-	YES
31			White-UK	AF	Hypertension, Right Carotid Partial Blockage	Coronary artery bypass graft, radiofrequency ablation	L	YES	YES	-
							R	YES	YES	YES
313			-	AF	-	Removal of cardiac mass	L	YES	-	YES
							R	YES	-	-
18			White-UK	AF	Hypertension, Cholycystectomy	Mitral valve repair, radiofrequency ablation, ligature left atrial appendage	L	-	-	YES
							R	YES	-	-
5			-	AF	-	-	L	-	YES	-
							R	-	YES	-
14			-	AF	-	-	L	-	YES	-
							R	-	YES	-
12b			White-UK	SR	Depression, bipolar disorder	Aortic valve replacement	L	YES	YES	YES
							R	YES	YES	YES
27			White-UK	SR	Hypertension, Obesity	Coronary artery bypass graft	L	YES	YES	-
							R	YES	YES	-
45			White-UK	SR	Obesity	Coronary artery bypass graft	L	YES	-	YES
							R	-	-	YES
20			White-UK	SR	Myocardial infarction history, pulmonary tuberculosis	Coronary artery bypass graft	L	YES	YES	YES
							R	YES	YES	-
33			White-UK	SR	Non-ST segment elevation myocardial infarction episode	Coronary artery bypass graft	L	-	-	-
							R	YES	-	-
7			-	SR	-	-	L	-	YES	-
							R	-	YES	-
30			-	SR	-	-	L	-	YES	-
							R	-	YES	-
Validation cohort
9231	72.33 ± 10.6	2, 3	-	AF	Hyperlipidaemia, hypertrophic cardiomyopathy	Approach to organ under fluoroscopic control, Temporary operations, Direct current cardioversion, Myectomy of left ventricular outflow tract, Transthoracic echocardiography, Coronary arteriography using two catheters, Open division of conducting system of heart NEC, Implantation of cardiac pacemaker system NEC, Exclusion of left atrial appendage NEC, Cardiopulmonary bypass	N/A
5890			-	SR	Hypertension, diabetes mellitus type I, hyperlipidaemia, chronic kidney disease, chronic obstructive pulmonary disease	Transthoracic echocardiography, Transoesophageal echocardiography, Implantation of cardiac pacemaker system NEC, Temporary operations, Approach to organ under fluoroscopic control, Percutaneous transluminal balloon angioplasty and insertion of 3 or more drug-eluting stents into coronary artery, Cardiopulmonary bypass, Monitoring of pressure in organ NOC, Prosthetic replacement of mitral valve
5888			-	SR	Hypertension, hyperlipidaemia, severe aortic valve regurgitation	Xenograft replacement of aortic valve, Coronary arteriography using two catheters, Temporary operations, Approach to organ under fluoroscopic control, Transoesophageal echocardiography, Aortography, Implantation of cardiac pacemaker system NEC, Cardiopulmonary bypass
3913			-	AF	Hypertension, hyperlipidaemia, chronic obstructive pulmonary disease, heart failure	Approach to organ under fluoroscopic control, Computed tomography of pulmonary arteries, Radiology of one body area (or < 20 minutes), Tricuspid valve repair NEC, Non-invasive ventilation NEC, Replacement of mitral valve NEC, Transthoracic echocardiography, Cardiopulmonary bypass, Direct current cardioversion, Coronary arteriography using two catheters
1638			-	AF	Hypertension, diabetes mellitus, hyperlipidaemia, chronic obstructive pulmonary disease	Anastomosis of mammary artery to left anterior descending coronary artery, Temporary operations, Angiocardiography of left side of heart NEC, Phacoemulsification of lens, Coronary arteriography using two catheters, Saphenous vein graft replacement of two coronary arteries, Right sided operation, Cardiopulmonary bypass, Insertion of prosthetic replacement for lens NEC, Approach to organ under fluo…
