# Supplementary material for: An epigenomic investigation of atrial fibrillation in a matched left and right atrial human cohort
Source: Clin Epigenetics. 2026 Mar 29;18:52. doi: 10.1186/s13148-026-02076-2 (PMC13045105; doi:10.1186/s13148-026-02076-2)
Supplement: Supplementary file 4 — Supplementary Material 4 [file 13148_2026_2076_MOESM4_ESM.xlsx]

## Sheet: DESeq2_AFvsSR
Supplemental Table S4. Differentially expressed genes across anatomical sides, disease status, or in each of the four groups
Disease status contrast	SR-upregulated logFC < 0			DESeq2's Wald test for differential expression analysis with FDR-corrected p-values
AF vs SR	AF-upregulated log2FC > 0			Threshold for significance padj < 0.05
Ensembl ID	log2FoldChange	pvalue	padj
ENSG00000187193	-2.19855	1.49e-31	2.77e-27
ENSG00000280670	-2.2587	1.19e-28	1.11e-24
ENSG00000127124	-0.830284	6.24e-18	3.87e-14
ENSG00000159248	-2.56775	2.2e-16	1.02e-12
ENSG00000175287	-0.779085	2.96e-15	1.1e-11
ENSG00000105251	-1.24838	6.8e-15	2.11e-11
ENSG00000116981	-1.13443	1.81e-14	4.81e-11
ENSG00000277836	-22.7752	2.66e-14	6.18e-11
ENSG00000131149	-0.479882	4.27e-14	8.82e-11
ENSG00000169071	-0.813554	1.22e-13	2.27e-10
ENSG00000182667	-1.35757	1.79e-13	3.02e-10
ENSG00000144891	-1.06104	1.01e-12	1.47e-09
ENSG00000087258	-0.761681	1.03e-12	1.47e-09
ENSG00000136859	1.00827	1.9e-12	2.53e-09
ENSG00000198133	-0.95957	2.48e-12	3.07e-09
ENSG00000172831	0.651073	6.03e-12	7.01e-09
ENSG00000133067	-2.04358	9.58e-12	1.05e-08
ENSG00000111647	0.327898	1.8e-11	1.86e-08
ENSG00000165071	0.961785	3.77e-11	3.69e-08
ENSG00000164733	0.414549	5.04e-11	4.69e-08
ENSG00000136267	-1.82014	6.75e-11	5.98e-08
ENSG00000261787	-1.36043	8.84e-11	7.48e-08
ENSG00000145681	1.55309	9.48e-11	7.67e-08
ENSG00000158816	-2.91951	1.14e-10	8.81e-08
ENSG00000242265	-1.15182	1.18e-10	8.81e-08
ENSG00000138674	0.360207	1.27e-10	9.05e-08
ENSG00000077616	-0.758976	1.37e-10	9.47e-08
ENSG00000116983	-1.89974	1.69e-10	1.13e-07
ENSG00000148655	-0.598155	2.35e-10	1.51e-07
ENSG00000008083	-0.26525	2.72e-10	1.69e-07
ENSG00000172209	-0.942782	3.13e-10	1.84e-07
ENSG00000138759	-0.569993	3.16e-10	1.84e-07
ENSG00000124749	1.0262	3.64e-10	2.05e-07
ENSG00000175745	-0.700558	3.94e-10	2.1e-07
ENSG00000114737	1.27366	3.93e-10	2.1e-07
ENSG00000148219	-2.07545	4.33e-10	2.24e-07
ENSG00000109794	-0.584885	4.67e-10	2.35e-07
ENSG00000168502	1.31924	4.91e-10	2.41e-07
ENSG00000002330	-0.416172	6.27e-10	2.99e-07
ENSG00000182732	-0.949883	7.08e-10	3.29e-07
ENSG00000182177	1.1734	7.32e-10	3.32e-07
ENSG00000134042	-1.48017	1.13e-09	4.99e-07
ENSG00000147041	3.32192	1.16e-09	5.03e-07
ENSG00000260428	1.10101	1.21e-09	5.11e-07
ENSG00000103710	-0.666005	1.5e-09	6.2e-07
ENSG00000135447	-1.19314	3.18e-09	1.26e-06
ENSG00000188573	2.42706	3.12e-09	1.26e-06
ENSG00000131094	-1.69963	3.57e-09	1.38e-06
ENSG00000125503	0.776709	3.67e-09	1.39e-06
ENSG00000234438	-0.968128	4.29e-09	1.55e-06
ENSG00000134253	-0.451485	4.18e-09	1.55e-06
ENSG00000103319	-0.378136	4.35e-09	1.55e-06
ENSG00000172995	-2.50832	4.56e-09	1.6e-06
ENSG00000261739	-1.13962	5.81e-09	2e-06
ENSG00000183454	-1.06819	6.6e-09	2.23e-06
ENSG00000186185	-1.79904	8.9e-09	2.96e-06
ENSG00000153902	-0.631004	9.06e-09	2.96e-06
ENSG00000178585	-0.481017	9.46e-09	2.98e-06
ENSG00000115808	0.502323	9.46e-09	2.98e-06
ENSG00000174611	-0.945437	1.04e-08	3.22e-06
ENSG00000167646	2.03563	1.16e-08	3.53e-06
ENSG00000103404	-0.706163	1.39e-08	4.16e-06
ENSG00000113231	0.833629	1.57e-08	4.63e-06
ENSG00000179915	-0.930275	2.26e-08	6.57e-06
ENSG00000174136	-0.344531	2.3e-08	6.58e-06
ENSG00000075711	0.342949	2.89e-08	8.14e-06
ENSG00000117450	-0.739291	3.09e-08	8.49e-06
ENSG00000108852	-0.636863	3.1e-08	8.49e-06
ENSG00000112964	-0.478164	3.24e-08	8.75e-06
ENSG00000163590	-0.662137	3.81e-08	1.01e-05
ENSG00000185742	-3.02398	4.22e-08	1.1e-05
ENSG00000066468	-1.5328	4.74e-08	1.16e-05
ENSG00000100626	-0.836729	4.71e-08	1.16e-05
ENSG00000156471	-0.740998	4.48e-08	1.16e-05
ENSG00000083720	0.575753	4.7e-08	1.16e-05
ENSG00000102109	2.73778	4.57e-08	1.16e-05
ENSG00000166206	-0.879058	5.24e-08	1.27e-05
ENSG00000105707	-1.30675	6.81e-08	1.62e-05
ENSG00000164342	-0.667039	7.28e-08	1.69e-05
ENSG00000132938	-0.645515	7.16e-08	1.69e-05
ENSG00000162139	0.351673	7.55e-08	1.73e-05
ENSG00000148842	0.491887	7.81e-08	1.77e-05
ENSG00000137821	-0.742057	8.23e-08	1.84e-05
ENSG00000152154	-0.898191	8.78e-08	1.94e-05
ENSG00000141622	-0.824612	9.56e-08	1.98e-05
ENSG00000133477	-0.821164	9.36e-08	1.98e-05
ENSG00000064687	-0.739019	9.6e-08	1.98e-05
ENSG00000130589	-0.374116	9.44e-08	1.98e-05
ENSG00000143434	-0.368158	9.2e-08	1.98e-05
ENSG00000183837	1.1301	9.32e-08	1.98e-05
ENSG00000198585	0.245096	9.98e-08	2.04e-05
ENSG00000235169	-0.885847	1.03e-07	2.09e-05
ENSG00000123901	-1.47826	1.06e-07	2.13e-05
ENSG00000197982	-0.293119	1.13e-07	2.23e-05
ENSG00000133107	-1.1271	1.15e-07	2.23e-05
ENSG00000111906	-0.354562	1.27e-07	2.46e-05
ENSG00000164591	0.888854	1.36e-07	2.61e-05
ENSG00000139209	-1.25362	1.41e-07	2.68e-05
ENSG00000158079	0.408358	1.47e-07	2.77e-05
ENSG00000169918	-0.617959	1.51e-07	2.78e-05
ENSG00000095209	-0.594713	1.5e-07	2.78e-05
ENSG00000179399	-1.72096	1.69e-07	3.09e-05
ENSG00000161647	-0.715115	1.8e-07	3.22e-05
ENSG00000121957	-0.633955	1.79e-07	3.22e-05
ENSG00000186073	0.542133	1.9e-07	3.37e-05
ENSG00000164070	0.750495	1.95e-07	3.43e-05
ENSG00000076716	-0.743161	2.06e-07	3.55e-05
ENSG00000136542	1.81599	2.06e-07	3.55e-05
ENSG00000198719	-0.944561	2.1e-07	3.57e-05
ENSG00000142279	0.471406	2.11e-07	3.57e-05
ENSG00000006283	-1.76688	2.17e-07	3.63e-05
ENSG00000182103	-1.1225	2.27e-07	3.73e-05
ENSG00000104369	-0.590145	2.27e-07	3.73e-05
ENSG00000178078	-0.796045	2.33e-07	3.8e-05
ENSG00000107518	1.83507	2.56e-07	4.15e-05
ENSG00000161714	-0.691114	2.77e-07	4.44e-05
ENSG00000157470	-0.888847	2.98e-07	4.74e-05
ENSG00000120549	-0.518668	3.1e-07	4.89e-05
ENSG00000139044	0.528934	3.16e-07	4.93e-05
ENSG00000179603	2.67647	3.36e-07	5.2e-05
ENSG00000131409	-0.973824	3.46e-07	5.32e-05
ENSG00000165675	0.295797	3.54e-07	5.4e-05
ENSG00000159958	-2.18615	3.78e-07	5.71e-05
ENSG00000214960	-0.44024	3.81e-07	5.72e-05
ENSG00000206561	1.2146	3.96e-07	5.89e-05
ENSG00000116254	1.32509	4.38e-07	6.46e-05
ENSG00000180884	0.354502	4.62e-07	6.77e-05
ENSG00000176454	-0.477677	4.79e-07	6.96e-05
ENSG00000163406	-0.994091	4.94e-07	7.13e-05
ENSG00000111537	2.25773	5.05e-07	7.23e-05
ENSG00000100399	-0.751388	5.11e-07	7.26e-05
ENSG00000130222	-1.89377	5.51e-07	7.77e-05
ENSG00000156219	-0.952135	5.8e-07	8.11e-05
ENSG00000151746	0.572279	6.24e-07	8.59e-05
ENSG00000140519	2.421	6.19e-07	8.59e-05
ENSG00000131771	-0.934981	6.55e-07	8.96e-05
ENSG00000141736	-0.405942	6.67e-07	9.06e-05
ENSG00000143416	-0.767363	7.14e-07	9.62e-05
ENSG00000107317	-0.623442	7.35e-07	9.84e-05
ENSG00000141744	-0.844461	7.46e-07	9.92e-05
ENSG00000123689	-0.920249	7.73e-07	0.000101945
ENSG00000170382	-0.976084	9.26e-07	0.000121287
ENSG00000140403	0.499368	9.46e-07	0.000123061
ENSG00000175556	-0.662454	1.01e-06	0.000130339
ENSG00000163053	-0.627154	1.02e-06	0.000130339
ENSG00000148600	-1.27519	1.05e-06	0.000132016
ENSG00000116191	-0.651823	1.05e-06	0.000132016
ENSG00000167778	0.369918	1.04e-06	0.000132016
ENSG00000164309	0.606642	1.16e-06	0.000145196
ENSG00000095951	0.229082	1.22e-06	0.000151104
ENSG00000064225	0.5434	1.25e-06	0.000153906
ENSG00000163288	-1.36846	1.3e-06	0.000157977
ENSG00000092054	1.75872	1.29e-06	0.000157977
ENSG00000167434	-0.898474	1.31e-06	0.000158015
ENSG00000164542	-0.643566	1.34e-06	0.000160222
ENSG00000166289	-0.93288	1.38e-06	0.000164036
ENSG00000161682	-0.858351	1.38e-06	0.000164036
ENSG00000108679	-0.431395	1.41e-06	0.000165402
ENSG00000170035	-0.290769	1.41e-06	0.000165402
ENSG00000164074	0.928254	1.43e-06	0.000166041
ENSG00000149679	-0.773873	1.46e-06	0.000168722
ENSG00000205363	-0.520412	1.48e-06	0.000170051
ENSG00000050767	-1.09161	1.57e-06	0.000177774
ENSG00000157445	-0.710421	1.56e-06	0.000177774
ENSG00000108551	-2.44646	1.61e-06	0.000181903
ENSG00000170638	-0.24254	1.63e-06	0.000183146
ENSG00000198517	0.655964	1.66e-06	0.000185381
ENSG00000108984	-0.660678	1.68e-06	0.000185732
ENSG00000075886	-1.25916	1.7e-06	0.000187272
ENSG00000213626	0.964154	1.76e-06	0.00019232
ENSG00000102804	-0.407339	1.79e-06	0.000194337
ENSG00000172985	0.318278	1.85e-06	0.000199931
ENSG00000161664	-0.450061	1.88e-06	0.000201813
ENSG00000168394	-0.390458	1.9e-06	0.000202876
ENSG00000112159	-0.335981	1.94e-06	0.000203397
ENSG00000049860	0.399174	1.93e-06	0.000203397
ENSG00000143324	0.659088	1.92e-06	0.000203397
ENSG00000143179	0.394286	1.95e-06	0.000203426
ENSG00000007350	-0.84976	1.97e-06	0.000204271
ENSG00000143753	-0.359687	1.99e-06	0.000205576
ENSG00000166592	0.76335	2.06e-06	0.000211711
ENSG00000175344	-1.51943	2.08e-06	0.000212343
ENSG00000140859	0.47311	2.09e-06	0.000212343
ENSG00000075223	-0.479206	2.23e-06	0.000225002
ENSG00000170632	0.237441	2.31e-06	0.000231848
ENSG00000134532	-0.575617	2.4e-06	0.000240412
ENSG00000163346	-0.395831	2.43e-06	0.000242059
ENSG00000188523	-0.560128	2.45e-06	0.00024256
ENSG00000101892	2.54976	2.59e-06	0.000254903
ENSG00000186297	-1.63086	2.65e-06	0.000256653
ENSG00000180304	-0.306311	2.64e-06	0.000256653
ENSG00000095066	0.702944	2.63e-06	0.000256653
ENSG00000185760	-1.5537	2.7e-06	0.000260522
ENSG00000183597	0.51482	2.73e-06	0.000261411
ENSG00000144485	-0.899223	2.76e-06	0.000261762
ENSG00000073536	0.468856	2.76e-06	0.000261762
ENSG00000096060	-0.590173	2.79e-06	0.000263805
ENSG00000143443	-0.398785	2.82e-06	0.000265177
ENSG00000073350	-0.459709	2.87e-06	0.000268651
ENSG00000172346	-0.624071	2.91e-06	0.000270677
ENSG00000205726	-0.272546	2.98e-06	0.000275709
ENSG00000166106	-0.714935	3.07e-06	0.000280883
ENSG00000152104	0.559921	3.06e-06	0.000280883
ENSG00000155511	1.1281	3.09e-06	0.000282195
ENSG00000152082	-0.394428	3.13e-06	0.000284361
ENSG00000105664	2.87219	3.21e-06	0.000289865
ENSG00000089101	3.0478	3.23e-06	0.000290159
ENSG00000130962	-0.411958	3.29e-06	0.000294672
ENSG00000156931	0.864341	3.32e-06	0.00029524
ENSG00000165392	0.268093	3.48e-06	0.000308302
ENSG00000068976	-0.756129	3.5e-06	0.000308527
ENSG00000288658	-1.45864	3.54e-06	0.000310848
ENSG00000113916	-0.778406	3.63e-06	0.000317405
ENSG00000012660	-0.407922	3.81e-06	0.00033161
ENSG00000169499	0.543026	3.86e-06	0.000334382
ENSG00000105928	0.591963	3.9e-06	0.000335686
ENSG00000082014	-0.343555	3.99e-06	0.000341689
ENSG00000169860	-0.707572	4.04e-06	0.000344726
ENSG00000091262	-0.811644	4.32e-06	0.000365482
ENSG00000127955	-0.326958	4.32e-06	0.000365482
ENSG00000140367	0.353103	4.45e-06	0.000374171
ENSG00000170873	-0.399631	4.54e-06	0.000380129
ENSG00000100461	-0.156679	4.57e-06	0.000381459
ENSG00000108924	-0.465865	4.65e-06	0.000386005
ENSG00000133121	-0.268378	4.78e-06	0.000393423
ENSG00000070159	0.517833	4.76e-06	0.000393423
ENSG00000165899	-0.830494	4.86e-06	0.000398319
ENSG00000196199	0.224244	4.93e-06	0.00040184
ENSG00000147383	-0.456299	5.06e-06	0.000411425
ENSG00000179772	0.753609	5.17e-06	0.000417863
ENSG00000169306	-0.726853	5.19e-06	0.000418175
ENSG00000135632	0.297805	5.4e-06	0.00043335
ENSG00000133816	0.4109	5.56e-06	0.000443757
ENSG00000115221	-2.21829	5.59e-06	0.000444143
ENSG00000167363	0.320313	5.71e-06	0.000451698
ENSG00000116127	0.175788	5.92e-06	0.000466346
ENSG00000182378	-0.581672	6e-06	0.000471175
ENSG00000105048	1.29677	6.12e-06	0.000478338
ENSG00000087495	-1.15153	6.17e-06	0.000480333
ENSG00000072071	-0.302367	6.36e-06	0.000491243
ENSG00000184500	0.442458	6.36e-06	0.000491243
ENSG00000153820	-0.632419	6.55e-06	0.000500202
ENSG00000162755	-0.458983	6.54e-06	0.000500202
ENSG00000198700	0.144391	6.56e-06	0.000500202
ENSG00000173210	-0.408253	6.61e-06	0.000502075
ENSG00000166326	0.143075	6.71e-06	0.000507326
ENSG00000181004	-0.514975	6.79e-06	0.000511075
ENSG00000126500	-0.693709	7.02e-06	0.00052522
ENSG00000180354	0.446389	7.03e-06	0.00052522
ENSG00000168907	-1.55978	7.29e-06	0.000542216
ENSG00000025156	-0.553064	7.37e-06	0.000546509
ENSG00000250644	1.34829	7.41e-06	0.000547035
ENSG00000071242	0.612626	8.02e-06	0.000589471
ENSG00000170075	-1.16073	8.25e-06	0.000604364
ENSG00000141540	-0.410386	8.36e-06	0.000608288
ENSG00000138463	-0.321696	8.37e-06	0.000608288
ENSG00000230778	-1.70214	8.43e-06	0.000610399
ENSG00000071246	0.546239	8.51e-06	0.000613638
ENSG00000109107	-0.568035	8.7e-06	0.000622766
ENSG00000163485	-0.555605	8.69e-06	0.000622766
ENSG00000106304	3.68956	8.75e-06	0.000623903
ENSG00000011275	0.5874	9.45e-06	0.000670818
ENSG00000054654	-0.650916	9.73e-06	0.00068789
ENSG00000141314	-1.31718	9.81e-06	0.00069146
ENSG00000197632	-4.02694	1.01e-05	0.000709122
ENSG00000185133	-0.544915	1.07e-05	0.000750745
ENSG00000164597	-0.463699	1.09e-05	0.000761199
ENSG00000196091	-0.774389	1.11e-05	0.000773359
ENSG00000157087	-1.10834	1.13e-05	0.000776238
ENSG00000109065	0.326698	1.13e-05	0.000776238
ENSG00000171853	-0.29062	1.14e-05	0.000784289
ENSG00000090615	0.320381	1.17e-05	0.000801356
ENSG00000175182	-0.324614	1.19e-05	0.000808293
ENSG00000048140	0.222571	1.19e-05	0.000808293
ENSG00000188322	-1.0002	1.22e-05	0.000824323
ENSG00000172216	-0.54201	1.23e-05	0.000830183
ENSG00000060656	-0.634445	1.25e-05	0.000832198
ENSG00000172296	-0.584227	1.24e-05	0.000832198
ENSG00000143126	-0.505837	1.25e-05	0.000832198
ENSG00000161202	0.251439	1.3e-05	0.0008617
ENSG00000140986	0.846915	1.3e-05	0.0008617
ENSG00000135720	0.182481	1.33e-05	0.000876111
ENSG00000151136	-1.19134	1.35e-05	0.000888917
ENSG00000115204	0.236436	1.37e-05	0.000899356
ENSG00000092931	-0.330082	1.38e-05	0.00090013
ENSG00000196284	0.508144	1.4e-05	0.000911553
ENSG00000180929	-0.668865	1.47e-05	0.000951094
ENSG00000150403	0.433471	1.47e-05	0.000952026
ENSG00000172661	-0.849973	1.52e-05	0.000975548
ENSG00000248713	-0.761464	1.56e-05	0.000999795
ENSG00000136002	-0.809627	1.6e-05	0.00102172
ENSG00000177752	-0.706313	1.67e-05	0.00106698
ENSG00000128595	0.374674	1.69e-05	0.00107532
ENSG00000108947	-1.3845	1.72e-05	0.0010819
ENSG00000109452	0.59123	1.72e-05	0.0010819
ENSG00000110799	0.631661	1.72e-05	0.0010819
ENSG00000124429	-0.564189	1.74e-05	0.00109123
ENSG00000113805	-0.512082	1.76e-05	0.00109612
ENSG00000099953	-0.699512	1.77e-05	0.00110319
ENSG00000122218	0.184134	1.82e-05	0.00112799
ENSG00000065923	-0.481346	1.86e-05	0.00114058
ENSG00000104723	-0.325632	1.86e-05	0.00114058
ENSG00000082497	0.738859	1.86e-05	0.00114058
ENSG00000092096	-0.445773	1.9e-05	0.00116439
ENSG00000158813	-0.398112	1.97e-05	0.00119942
ENSG00000151014	-0.326732	1.99e-05	0.00120962
ENSG00000112144	0.438486	2e-05	0.00120962
ENSG00000140199	-0.196921	2.05e-05	0.00123982
ENSG00000117013	0.534125	2.07e-05	0.00124676
ENSG00000033867	-0.396092	2.09e-05	0.001252
ENSG00000275700	0.197074	2.11e-05	0.00125948
ENSG00000174886	-0.231583	2.18e-05	0.00130221
ENSG00000105656	-0.31108	2.23e-05	0.00132311
ENSG00000197299	-0.864826	2.31e-05	0.00136344
ENSG00000198336	-0.484348	2.31e-05	0.00136344
ENSG00000130066	-0.357312	2.32e-05	0.00136344
ENSG00000124571	0.201104	2.32e-05	0.00136344
ENSG00000040731	-1.78072	2.41e-05	0.00140458
ENSG00000117984	0.335887	2.4e-05	0.00140458
ENSG00000175048	-0.394355	2.44e-05	0.00141646
ENSG00000152086	-1.51501	2.47e-05	0.00143022
ENSG00000152936	-2.47406	2.54e-05	0.00146671
ENSG00000137507	0.551231	2.56e-05	0.00147604
ENSG00000039600	-0.956649	2.58e-05	0.00148157
ENSG00000137200	-0.180525	2.64e-05	0.00150668
ENSG00000172824	0.669353	2.64e-05	0.00150668
ENSG00000111536	2.72553	2.68e-05	0.0015267
ENSG00000141084	0.213907	2.69e-05	0.00152786
ENSG00000004468	-1.03524	2.72e-05	0.00153534
ENSG00000131389	0.973627	2.74e-05	0.00154625
ENSG00000108861	0.416998	2.76e-05	0.00155122
ENSG00000179813	-0.812156	2.86e-05	0.00160123
ENSG00000108091	-0.156331	2.88e-05	0.00160123
ENSG00000100997	0.218949	2.88e-05	0.00160123
ENSG00000126773	0.269483	2.88e-05	0.00160123
ENSG00000173208	-0.851754	2.91e-05	0.00160978
ENSG00000088992	-0.684525	2.97e-05	0.00163299
ENSG00000197168	0.762848	2.98e-05	0.00163299
ENSG00000158014	1.3065	2.96e-05	0.00163299
ENSG00000040531	0.340328	2.99e-05	0.00163521
ENSG00000139364	-1.4713	3.01e-05	0.00164233
ENSG00000109189	0.501323	3.05e-05	0.00165887
ENSG00000073670	-0.560002	3.1e-05	0.00167234
ENSG00000213694	-0.534213	3.1e-05	0.00167234
ENSG00000169814	-0.284019	3.1e-05	0.00167234
ENSG00000135605	0.692358	3.19e-05	0.00171586
ENSG00000145365	-0.501458	3.31e-05	0.00177409
ENSG00000224389	-1.30175	3.46e-05	0.00185104
ENSG00000101144	-1.13045	3.57e-05	0.00189541
ENSG00000254122	0.310181	3.56e-05	0.00189541
ENSG00000168702	-2.00278	3.67e-05	0.00193395
ENSG00000008283	-0.662354	3.67e-05	0.00193395
ENSG00000165699	0.353321	3.67e-05	0.00193395
ENSG00000139174	0.484176	3.77e-05	0.00197937
ENSG00000065057	-0.393684	3.89e-05	0.00203959
ENSG00000151327	0.456956	3.9e-05	0.00203965
ENSG00000171984	-0.398346	3.93e-05	0.00204599
ENSG00000198873	0.418886	3.94e-05	0.00204599
ENSG00000165912	0.448383	3.97e-05	0.00205455
ENSG00000180999	-1.32508	4e-05	0.00206267
ENSG00000169083	-0.344776	4e-05	0.00206267
ENSG00000135503	-0.217857	4.15e-05	0.00213424
ENSG00000129473	0.14451	4.21e-05	0.00215627
ENSG00000196557	-0.401326	4.22e-05	0.0021589
ENSG00000173114	-0.986574	4.31e-05	0.00218542
ENSG00000185924	-0.827104	4.32e-05	0.00218542
ENSG00000159348	0.400867	4.32e-05	0.00218542
ENSG00000127318	3.11742	4.3e-05	0.00218542
ENSG00000109917	0.232954	4.34e-05	0.00218615
ENSG00000157388	-1.29147	4.43e-05	0.00222694
ENSG00000008382	-0.252012	4.45e-05	0.00222924
ENSG00000146215	1.24398	4.46e-05	0.00222924
ENSG00000092377	-1.6506	4.48e-05	0.00223012
ENSG00000095587	-1.35563	4.48e-05	0.00223012
ENSG00000149968	-5.52768	4.51e-05	0.00223665
ENSG00000198937	-0.391832	4.58e-05	0.00226376
ENSG00000188211	0.644675	4.69e-05	0.00231632
ENSG00000198380	0.384974	4.72e-05	0.00232323
ENSG00000182827	0.244053	4.75e-05	0.00233279
ENSG00000130956	0.276949	4.79e-05	0.00234279
ENSG00000232629	2.11703	4.83e-05	0.00235899
ENSG00000112977	0.400717	4.92e-05	0.00239687
ENSG00000261272	-3.14917	4.95e-05	0.00240499
ENSG00000130348	0.419061	5.03e-05	0.00243772
ENSG00000173227	1.3695	5.08e-05	0.0024525
ENSG00000198771	-0.302877	5.2e-05	0.00250683
ENSG00000166503	0.207604	5.24e-05	0.00251788
ENSG00000140506	-1.03985	5.29e-05	0.00252499
ENSG00000079215	-0.624936	5.27e-05	0.00252499
ENSG00000104969	0.363653	5.29e-05	0.00252499
ENSG00000007402	-0.720859	5.35e-05	0.00254451
ENSG00000101084	-0.343316	5.48e-05	0.00259902
ENSG00000196872	-0.773947	5.5e-05	0.00260383
ENSG00000014257	-1.13752	5.53e-05	0.0026096
ENSG00000167110	0.233291	5.59e-05	0.00263456
ENSG00000147485	-0.51488	5.77e-05	0.00270449
ENSG00000132768	0.313119	5.77e-05	0.00270449
ENSG00000129680	0.207274	5.81e-05	0.00271622
ENSG00000126106	-0.373478	5.83e-05	0.00271756
ENSG00000155816	-1.29669	5.9e-05	0.00274017
ENSG00000082212	-0.374025	5.94e-05	0.00274017
ENSG00000182307	0.211258	5.93e-05	0.00274017
ENSG00000174233	0.429922	5.95e-05	0.00274017
ENSG00000122176	1.07106	5.93e-05	0.00274017
ENSG00000068831	-0.44363	6.16e-05	0.00282877
ENSG00000157538	0.197351	6.3e-05	0.00288534
ENSG00000133069	-0.771832	6.36e-05	0.0029059
ENSG00000196208	-0.582403	6.42e-05	0.00292838
ENSG00000277791	-0.239541	6.46e-05	0.00294017
ENSG00000143418	0.236148	6.53e-05	0.00296366
ENSG00000118762	0.537006	6.56e-05	0.00297047
ENSG00000170445	0.177163	6.63e-05	0.00299555
ENSG00000130032	-0.815993	6.67e-05	0.00300607
ENSG00000155749	0.6115	6.8e-05	0.00305443
ENSG00000150510	-0.560709	6.86e-05	0.00307443
ENSG00000154188	-0.729443	6.95e-05	0.00310573
ENSG00000168481	-1.06289	7.05e-05	0.00312713
ENSG00000055163	-0.306084	7.06e-05	0.00312713
ENSG00000171067	0.426236	7.04e-05	0.00312713
ENSG00000237541	2.82568	7.05e-05	0.00312713
ENSG00000183011	-0.246747	7.08e-05	0.00312833
ENSG00000182050	-1.20933	7.13e-05	0.00314169
ENSG00000179409	-0.227277	7.14e-05	0.00314169
ENSG00000168389	-1.20095	7.39e-05	0.00324156
ENSG00000168143	-0.748422	7.51e-05	0.00327149
ENSG00000108946	0.519136	7.49e-05	0.00327149
ENSG00000139734	1.73983	7.49e-05	0.00327149
ENSG00000078269	0.340782	7.71e-05	0.00335242
ENSG00000165633	-0.25088	7.78e-05	0.00336592
ENSG00000080503	-0.140642	7.77e-05	0.00336592
ENSG00000122756	-0.873444	7.89e-05	0.00336718
ENSG00000170017	-0.633075	7.84e-05	0.00336718
ENSG00000204228	-0.466695	7.85e-05	0.00336718
ENSG00000164953	-0.286385	7.95e-05	0.00336718
ENSG00000101079	-0.256692	7.94e-05	0.00336718
ENSG00000065613	0.172978	7.96e-05	0.00336718
ENSG00000011523	0.239932	7.9e-05	0.00336718
ENSG00000115762	0.266062	7.81e-05	0.00336718
ENSG00000198324	0.33918	7.91e-05	0.00336718
ENSG00000157680	1.06406	7.96e-05	0.00336718
ENSG00000016391	-0.798863	8.17e-05	0.0034471
ENSG00000142945	-0.583092	8.51e-05	0.0035821
ENSG00000075420	0.265669	8.55e-05	0.00359004
ENSG00000113578	0.491017	8.57e-05	0.00359115
ENSG00000080709	-0.765306	8.61e-05	0.00360007
ENSG00000169508	-1.17315	8.71e-05	0.00361803
ENSG00000266094	-0.457572	8.7e-05	0.00361803
ENSG00000168264	-0.21479	8.72e-05	0.00361803
ENSG00000070540	0.343342	8.73e-05	0.00361803
ENSG00000086991	0.977737	9.13e-05	0.00377417
ENSG00000005102	0.644707	9.32e-05	0.00384278
ENSG00000113273	0.37275	9.36e-05	0.00385236
ENSG00000111186	-0.592187	9.41e-05	0.00386591
ENSG00000165474	-2.15284	9.5e-05	0.00389055
ENSG00000145721	-1.75121	9.57e-05	0.00391448
ENSG00000163491	-0.483049	9.69e-05	0.00394267
ENSG00000115902	0.497149	9.68e-05	0.00394267
ENSG00000109171	0.233741	0.000100144	0.00405858
ENSG00000087076	0.534769	0.000100053	0.00405858
ENSG00000126709	-0.654161	0.000100672	0.00407109
ENSG00000160097	-0.612306	0.000101059	0.00407789
ENSG00000163576	-1.94637	0.000101448	0.00408472
ENSG00000115457	1.35227	0.000102429	0.00411529
ENSG00000274070	-0.456201	0.000103326	0.00413349
ENSG00000135372	0.200325	0.000103134	0.00413349
ENSG00000042317	-0.498841	0.000104413	0.00416802
ENSG00000005249	-0.553007	0.000107835	0.00429538
ENSG00000171243	-1.93572	0.000110259	0.0043732
ENSG00000178761	-0.284817	0.000110024	0.0043732
ENSG00000162600	0.368404	0.00011198	0.00443203
ENSG00000175161	-0.520128	0.000113928	0.00449956
ENSG00000163873	-0.919727	0.000114618	0.00451721
ENSG00000173334	-0.559427	0.00011517	0.00452249
ENSG00000143499	1.16942	0.000115238	0.00452249
ENSG00000076685	0.310062	0.000116815	0.00457161
ENSG00000163959	0.402555	0.000116981	0.00457161
ENSG00000165995	-0.577659	0.000118153	0.00459431
ENSG00000167771	-0.571907	0.000117978	0.00459431
ENSG00000148677	0.600646	0.000118303	0.00459431
ENSG00000180264	-3.13143	0.000120821	0.00466325
ENSG00000111727	0.154062	0.000120697	0.00466325
ENSG00000159399	0.894152	0.000121081	0.00466325
ENSG00000134323	1.06519	0.000120886	0.00466325
ENSG00000175274	-0.578738	0.00012152	0.00467047
ENSG00000059758	-0.219278	0.000122615	0.00470287
ENSG00000065413	-0.405593	0.000123219	0.00471628
ENSG00000134802	0.301257	0.000125815	0.00480578
ENSG00000153904	0.691434	0.000126161	0.00480912
ENSG00000178538	-0.593413	0.000127171	0.00483772
ENSG00000157216	-0.250276	0.000130242	0.0049444
ENSG00000118997	-0.794197	0.000130864	0.0049509
ENSG00000107165	-0.643471	0.000130945	0.0049509
ENSG00000123684	-0.27755	0.000134768	0.00508511
ENSG00000005339	-0.133178	0.000135432	0.00508668
ENSG00000185483	0.488327	0.000135138	0.00508668
ENSG00000165694	2.59899	0.00013563	0.00508668
ENSG00000147905	0.205542	0.000136802	0.00512032
ENSG00000068024	-0.27	0.000137742	0.00514515
ENSG00000173272	-0.467049	0.000138358	0.0051578
ENSG00000131899	-0.191069	0.000139252	0.00518073
ENSG00000110811	0.484738	0.000140533	0.00521796
ENSG00000047644	0.239067	0.000141879	0.00525744
ENSG00000168495	0.251601	0.000144775	0.00535408
ENSG00000198929	-0.52717	0.000146193	0.00537447
ENSG00000087303	-0.367117	0.00014592	0.00537447
ENSG00000111252	0.293402	0.000146125	0.00537447
ENSG00000125744	-0.355911	0.000147934	0.00539807
ENSG00000117448	-0.330833	0.000147692	0.00539807
ENSG00000115677	0.210169	0.000147996	0.00539807
ENSG00000144481	4.2824	0.000147297	0.00539807
ENSG00000169019	0.278547	0.000149068	0.00542655
ENSG00000005961	-0.738796	0.000150649	0.00543095
ENSG00000117114	-0.28045	0.000150331	0.00543095
ENSG00000170734	0.197423	0.000150618	0.00543095
ENSG00000172667	0.317173	0.000149861	0.00543095
ENSG00000166268	1.4434	0.000150148	0.00543095
ENSG00000108370	-0.654842	0.000152599	0.00549061
ENSG00000176871	0.301303	0.000154134	0.00553514
ENSG00000183067	-0.607357	0.000154768	0.0055472
ENSG00000095110	0.791964	0.000156572	0.00560105
ENSG00000116729	-0.282364	0.000159169	0.0056672
ENSG00000102103	-0.268948	0.000159533	0.0056672
ENSG00000066084	0.184382	0.00015964	0.0056672
ENSG00000169862	0.846503	0.000158955	0.0056672
ENSG00000147416	0.175025	0.00016101	0.00570498
ENSG00000050165	0.511918	0.000161463	0.00571013
ENSG00000163281	-0.317022	0.000163164	0.00575666
ENSG00000186350	-0.179217	0.000163397	0.00575666
ENSG00000144749	-0.327317	0.000163772	0.00575895
ENSG00000132964	0.272217	0.000166065	0.00582855
ENSG00000138738	0.438072	0.000167573	0.00587042
ENSG00000070759	-0.376622	0.000169139	0.00591413
ENSG00000164244	0.211594	0.000170738	0.00591617
ENSG00000164402	0.298621	0.000169633	0.00591617
ENSG00000103550	0.313982	0.000170787	0.00591617
ENSG00000139112	0.333804	0.000169931	0.00591617
ENSG00000144668	0.474702	0.000170646	0.00591617
ENSG00000163344	-0.350463	0.000173614	0.00600292
ENSG00000186479	-0.617166	0.000174004	0.00600523
ENSG00000078814	0.473847	0.000175399	0.00604216
ENSG00000162989	-0.513537	0.000176042	0.00605312
ENSG00000150672	-0.541527	0.000177759	0.00610086
ENSG00000168772	-0.463337	0.000180736	0.00619163
ENSG00000109158	-1.74833	0.000182093	0.00622664
ENSG00000105976	-0.433515	0.000183273	0.0062555
ENSG00000139218	0.141855	0.000186044	0.00633845
ENSG00000176771	-0.482147	0.000189163	0.00643294
ENSG00000237172	0.411463	0.000189862	0.00644491
ENSG00000182372	0.299803	0.000191487	0.00648822
ENSG00000158470	-0.213637	0.000197463	0.00667854
ENSG00000008710	0.233667	0.000199047	0.00671993
ENSG00000132749	-0.702635	0.000200237	0.00674783
ENSG00000136026	0.336398	0.000201462	0.00677686
ENSG00000183682	-0.594093	0.000205231	0.00689118
ENSG00000170322	0.193434	0.000207022	0.00693877
ENSG00000261115	-0.685067	0.000207639	0.00694696
ENSG00000180425	-0.319985	0.00020977	0.00700563
ENSG00000155974	-0.614697	0.000210783	0.00702684
ENSG00000187189	-0.224847	0.000213066	0.00709026
ENSG00000168646	-0.436307	0.000213726	0.00709953
ENSG00000188859	-0.518964	0.000214453	0.00711096
ENSG00000267508	-0.289733	0.000217736	0.00720698
ENSG00000144596	0.609763	0.000218797	0.00722923
ENSG00000143933	0.288023	0.000220449	0.00727089
ENSG00000100503	0.342118	0.000221206	0.00727784
ENSG00000197712	0.403144	0.000221442	0.00727784
ENSG00000167566	0.200613	0.000225898	0.0074112
ENSG00000260001	-0.634893	0.000228368	0.00747904
ENSG00000115290	-1.12913	0.00023132	0.00753592
ENSG00000099797	-0.2542	0.000230833	0.00753592
ENSG00000149929	-0.224634	0.000231041	0.00753592
ENSG00000183779	-0.499823	0.000238384	0.00775248
ENSG00000198742	0.179582	0.000239459	0.00777387
ENSG00000109321	-1.73056	0.000241895	0.00783925
ENSG00000182162	-0.641944	0.000243215	0.00786831
ENSG00000198363	-0.175582	0.000247048	0.00796951
ENSG00000175220	0.481715	0.0002472	0.00796951
ENSG00000198677	0.151035	0.000248545	0.00799903
ENSG00000118322	-1.55481	0.000249838	0.00802064
ENSG00000119138	-0.45456	0.000250942	0.00802064
ENSG00000179862	-0.370272	0.00025039	0.00802064
ENSG00000099822	0.982521	0.000250615	0.00802064
ENSG00000186314	-0.68028	0.00025374	0.00809619
ENSG00000151414	0.382507	0.000255033	0.00812351
ENSG00000187372	-0.267329	0.000264499	0.00840721
ENSG00000138771	0.239629	0.000264844	0.00840721
ENSG00000157502	-0.894059	0.000268567	0.0084616
ENSG00000154721	-0.29555	0.00026889	0.0084616
ENSG00000168615	0.269413	0.000267709	0.0084616
ENSG00000196569	0.411441	0.000269287	0.0084616
ENSG00000181026	0.555375	0.000268267	0.0084616
ENSG00000133169	1.32257	0.000268233	0.0084616
ENSG00000008277	-0.458382	0.000270085	0.00847238
ENSG00000163812	0.192865	0.000271098	0.00848984
ENSG00000189190	0.398612	0.000275991	0.00862856
ENSG00000164331	-0.325299	0.000277628	0.00866517
ENSG00000108352	0.47452	0.000279088	0.00869614
ENSG00000221836	-3.45375	0.000280075	0.00871229
ENSG00000221986	-0.929241	0.000282214	0.00873502
ENSG00000204060	-0.813199	0.000282068	0.00873502
ENSG00000078328	-0.443352	0.000281429	0.00873502
ENSG00000151474	-0.269478	0.000284047	0.00877713
ENSG00000054690	-0.582899	0.000286873	0.00884977
ENSG00000037637	-0.183918	0.000290016	0.00893191
ENSG00000135250	0.190435	0.000294072	0.00902779
ENSG00000091127	0.241954	0.0002941	0.00902779
ENSG00000261150	-1.07329	0.000298014	0.00913287
ENSG00000178776	1.55308	0.000300519	0.00919451
ENSG00000144647	-0.277933	0.000304743	0.00930843
ENSG00000065320	-0.504186	0.000305484	0.00931577
ENSG00000160223	1.30638	0.000308936	0.0094056
ENSG00000146648	-0.333288	0.00031041	0.00943505
ENSG00000137942	0.320578	0.000316198	0.0095953
ENSG00000164109	-0.508406	0.000324264	0.00982405
ENSG00000198948	-0.562735	0.000326871	0.00988693
ENSG00000147894	-0.351444	0.000329286	0.0099438
ENSG00000172264	-0.553121	0.000332243	0.0100032
ENSG00000148634	0.296087	0.000332328	0.0100032
ENSG00000044574	-0.267812	0.000333262	0.0100151
ENSG00000166823	-0.706351	0.000336034	0.0100821
ENSG00000089195	0.329398	0.000336762	0.0100877
ENSG00000169567	-0.235893	0.000338597	0.0101263
ENSG00000074211	-0.888494	0.000342523	0.0102273
ENSG00000049618	-0.158024	0.000349264	0.0104119
ENSG00000143549	0.575296	0.000352112	0.01048
ENSG00000169213	-2.24535	0.000356805	0.0106027
ENSG00000154767	0.272248	0.000362838	0.0107648
ENSG00000171119	-0.391574	0.000372021	0.0110197
ENSG00000154556	0.491215	0.000373839	0.0110559
ENSG00000166689	0.788102	0.000379668	0.0112104
ENSG00000128040	-2.63045	0.000380732	0.011224
ENSG00000197565	-0.513756	0.000383458	0.0112865
ENSG00000163291	-0.361696	0.000384779	0.0113075
ENSG00000114251	-0.566217	0.000385478	0.0113102
ENSG00000151176	-0.225142	0.000389782	0.0114185
ENSG00000078401	1.19163	0.000393981	0.0115233
ENSG00000239887	-0.547705	0.0003951	0.0115379
ENSG00000082482	-2.26892	0.000397674	0.0115799
ENSG00000171206	-0.203795	0.000397782	0.0115799
ENSG00000120594	0.499921	0.000398846	0.0115927
ENSG00000080493	-0.415343	0.000401935	0.0116643
ENSG00000113396	-0.683226	0.00040293	0.0116749
ENSG00000178075	-0.814713	0.000405383	0.0117277
ENSG00000168038	-0.460596	0.000412943	0.0118543
ENSG00000143013	-0.445928	0.000412121	0.0118543
ENSG00000186174	0.229416	0.000411083	0.0118543
ENSG00000135446	0.230988	0.000412665	0.0118543
ENSG00000205560	0.590619	0.000410506	0.0118543
ENSG00000167900	-0.980569	0.000413766	0.0118596
ENSG00000118298	-1.08797	0.000415654	0.0118954
ENSG00000143297	-2.78021	0.000418116	0.0119474
ENSG00000152133	0.173721	0.000419488	0.0119499
ENSG00000144674	0.295489	0.000419398	0.0119499
ENSG00000153303	-1.89348	0.000422008	0.0119606
ENSG00000196132	-1.42228	0.000421734	0.0119606
ENSG00000161981	-0.283371	0.000422766	0.0119606
ENSG00000086589	0.143903	0.000421729	0.0119606
ENSG00000129474	0.416896	0.000423075	0.0119606
ENSG00000125675	-0.976295	0.000425363	0.012007
ENSG00000170633	0.274232	0.000426957	0.0120337
ENSG00000142188	-0.16241	0.000428726	0.0120653
ENSG00000073150	-1.06672	0.000429752	0.0120759
ENSG00000067836	-0.296935	0.000430698	0.0120842
ENSG00000101160	0.228207	0.000432698	0.0121038
ENSG00000119681	1.1276	0.000432657	0.0121038
ENSG00000197128	-0.259406	0.00043999	0.0122893
ENSG00000128274	0.309628	0.000442895	0.0123519
ENSG00000134020	-0.917131	0.000443991	0.012364
ENSG00000139842	-0.293114	0.000446838	0.0124246
ENSG00000102317	0.316967	0.000455577	0.0126487
ENSG00000172380	0.47818	0.000456899	0.0126665
ENSG00000224940	-1.28696	0.000460155	0.0127
ENSG00000140263	-0.449499	0.000459593	0.0127
ENSG00000136383	0.452439	0.00045912	0.0127
ENSG00000164073	0.319128	0.000463912	0.0127847
ENSG00000218336	-0.401995	0.000465753	0.0128165
ENSG00000147408	-0.235288	0.000468443	0.0128525
ENSG00000168092	0.183318	0.000467978	0.0128525
ENSG00000188342	-0.257619	0.000469989	0.0128759
ENSG00000152767	0.398381	0.000471107	0.0128875
ENSG00000231274	-0.62409	0.000472569	0.0128896
ENSG00000151640	1.69319	0.000472117	0.0128896
ENSG00000075213	-0.545416	0.000474829	0.0128956
ENSG00000156802	-0.420268	0.000474415	0.0128956
ENSG00000186376	-0.182228	0.000474866	0.0128956
ENSG00000141298	-0.216121	0.000475793	0.0129019
ENSG00000120457	-0.839732	0.000480911	0.0130217
ENSG00000129472	0.198314	0.000483151	0.0130633
ENSG00000122035	-0.489596	0.000485065	0.0130858
ENSG00000118816	0.245206	0.000485389	0.0130858
ENSG00000167107	-0.338416	0.000487515	0.0131241
ENSG00000184640	-0.252173	0.000489076	0.0131337
ENSG00000111674	0.597463	0.000489285	0.0131337
ENSG00000164122	-0.598619	0.00049073	0.0131536
ENSG00000140285	-0.667794	0.00049144	0.0131536
ENSG00000153347	-0.902436	0.000494502	0.0132166
ENSG00000168763	-0.245453	0.000495648	0.0132282
ENSG00000117069	-1.06747	0.000504588	0.0134153
ENSG00000116871	-0.270178	0.000504373	0.0134153
ENSG00000138411	-0.23513	0.000504823	0.0134153
ENSG00000175894	-2.05443	0.000506426	0.0134196
ENSG00000188730	-0.557571	0.000506358	0.0134196
ENSG00000123815	-0.267943	0.000508734	0.0134441
ENSG00000176903	0.220719	0.000508797	0.0134441
ENSG00000128578	-0.435077	0.000512736	0.013529
ENSG00000119777	0.268437	0.000515083	0.0135716
ENSG00000105369	-2.56447	0.000521167	0.0137125
ENSG00000183117	1.69565	0.000523921	0.0137655
ENSG00000257594	-0.527749	0.000526836	0.0138226
ENSG00000196323	-0.202323	0.000534869	0.0140136
ENSG00000119125	-1.85143	0.000542466	0.0141926
ENSG00000118702	-1.66337	0.000545204	0.0142442
ENSG00000183549	-1.44469	0.000548258	0.0142845
ENSG00000010404	0.246605	0.000548283	0.0142845
ENSG00000133789	0.299586	0.00055681	0.0144864
ENSG00000183960	-1.04635	0.000560544	0.0145429
ENSG00000205133	0.511361	0.000560034	0.0145429
ENSG00000170385	0.291741	0.000563077	0.0145882
ENSG00000054179	-0.724734	0.00057166	0.014749
ENSG00000177200	0.113808	0.000571002	0.014749
ENSG00000144747	0.176312	0.000571024	0.014749
ENSG00000109686	0.232039	0.000574733	0.0148071
ENSG00000136811	0.267549	0.000575504	0.0148071
ENSG00000115138	-0.952692	0.000581004	0.0148886
ENSG00000149557	-0.365769	0.000583115	0.0148886
ENSG00000148356	-0.314886	0.000582782	0.0148886
ENSG00000143479	-0.293082	0.000583475	0.0148886
ENSG00000145868	0.212448	0.000583385	0.0148886
ENSG00000153933	0.217126	0.000582558	0.0148886
ENSG00000115267	-0.360957	0.000587769	0.0149743
ENSG00000162458	-0.299693	0.000588445	0.0149743
ENSG00000173926	0.614232	0.00059636	0.015155
ENSG00000105193	0.293953	0.000599504	0.0151934
ENSG00000156011	0.397248	0.000598873	0.0151934
ENSG00000154655	-0.339378	0.000611054	0.0154651
ENSG00000179295	0.268869	0.000612423	0.0154787
ENSG00000146267	-1.14852	0.000615001	0.0155017
ENSG00000091181	-1.10564	0.000614713	0.0155017
ENSG00000070404	0.468537	0.000616471	0.0155177
ENSG00000106302	1.39712	0.00062147	0.0156224
ENSG00000171812	0.586864	0.000623402	0.0156498
ENSG00000066322	0.18377	0.000625113	0.0156716
ENSG00000006016	1.60021	0.00062937	0.0157571
ENSG00000079616	-0.233148	0.000630552	0.0157655
ENSG00000067208	0.221623	0.000631406	0.0157656
ENSG00000116396	0.36355	0.000635217	0.0158396
ENSG00000215218	-0.411999	0.00063632	0.0158458
ENSG00000180104	0.207697	0.000642714	0.0159562
ENSG00000033327	0.353907	0.000643325	0.0159562
ENSG00000120937	2.17781	0.000642263	0.0159562
ENSG00000156097	-0.932294	0.000647125	0.0160291
ENSG00000125170	0.330135	0.000657473	0.0162637
ENSG00000221890	-0.303069	0.000661538	0.0163425
ENSG00000162738	-0.323862	0.000665652	0.0164224
ENSG00000163380	0.34464	0.000669308	0.0164907
ENSG00000174502	-0.633421	0.000674242	0.0165684
ENSG00000088543	0.241389	0.000674056	0.0165684
ENSG00000158246	-0.706588	0.000678123	0.0166417
ENSG00000169900	3.8501	0.000688403	0.0168718
ENSG00000129038	0.747435	0.00069551	0.0170235
ENSG00000164776	-0.494625	0.000700874	0.0171322
ENSG00000055147	0.168011	0.000701791	0.0171322
ENSG00000204248	-0.774039	0.000703762	0.0171578
ENSG00000121316	0.350516	0.000704928	0.0171637
ENSG00000105281	-0.38809	0.000710681	0.0172361
ENSG00000118985	-0.337802	0.000710425	0.0172361
ENSG00000130816	-0.138503	0.000708968	0.0172361
ENSG00000005243	0.216105	0.000720049	0.0174406
ENSG00000154917	-0.348852	0.000726713	0.0175162
ENSG00000087263	0.173217	0.000726936	0.0175162
ENSG00000134278	0.276334	0.000724732	0.0175162
ENSG00000049323	0.395049	0.000726079	0.0175162
ENSG00000140632	0.11733	0.000729905	0.0175649
ENSG00000121022	-0.248393	0.000738566	0.0177504
ENSG00000109927	-0.530657	0.000742716	0.0178271
ENSG00000131203	-1.86246	0.000748396	0.0178712
ENSG00000166292	-0.654059	0.000746619	0.0178712
ENSG00000156787	0.303777	0.000746658	0.0178712
ENSG00000172009	0.361503	0.000748368	0.0178712
ENSG00000135926	0.185869	0.000751332	0.0179183
ENSG00000155097	0.175452	0.000754747	0.0179767
ENSG00000006432	0.365764	0.000756777	0.018002
ENSG00000146151	-0.743265	0.000762587	0.0180765
ENSG00000135631	0.202705	0.000761439	0.0180765
ENSG00000235109	0.31492	0.000762823	0.0180765
ENSG00000176393	0.179105	0.000767941	0.0181746
ENSG00000100196	0.600141	0.000775777	0.0183367
ENSG00000100147	-0.203122	0.000777355	0.0183433
ENSG00000196109	0.550121	0.000778029	0.0183433
ENSG00000120057	-1.45891	0.000793499	0.0186726
ENSG00000176973	-0.270286	0.000795006	0.0186726
ENSG00000029725	0.162404	0.000794246	0.0186726
ENSG00000154217	-0.40628	0.000802199	0.0188178
ENSG00000023445	-0.744034	0.000813544	0.0190599
ENSG00000197971	0.291469	0.00081752	0.0191289
ENSG00000171368	-0.327078	0.000819486	0.0191508
ENSG00000113407	0.289009	0.000821647	0.0191773
ENSG00000253250	-0.450627	0.000824243	0.0192138
ENSG00000130695	-0.364873	0.000826034	0.0192314
ENSG00000168453	-0.746673	0.000834912	0.0193808
ENSG00000119943	-0.635938	0.000834368	0.0193808
ENSG00000182670	0.232597	0.000835576	0.0193808
ENSG00000100580	-0.186158	0.000837757	0.0194072
ENSG00000156162	0.261688	0.000840334	0.0194185
ENSG00000111799	0.745872	0.000839625	0.0194185
ENSG00000123700	0.799608	0.000851296	0.0196474
ENSG00000109762	-0.228957	0.000854698	0.0197015
ENSG00000155367	-0.31676	0.000855877	0.0197042
ENSG00000185352	-1.0858	0.000862087	0.0197715
ENSG00000184908	-0.799797	0.000864112	0.0197715
ENSG00000145358	-0.786275	0.000864016	0.0197715
ENSG00000005022	0.358122	0.000863776	0.0197715
ENSG00000013016	0.540305	0.000863078	0.0197715
ENSG00000140323	-0.726308	0.000880098	0.0201125
ENSG00000112137	-0.678131	0.000886443	0.0202327
ENSG00000133321	-0.559791	0.000894004	0.0203645
ENSG00000148841	-0.376502	0.000894408	0.0203645
ENSG00000050628	-1.12491	0.000908246	0.0206543
ENSG00000134709	-0.606989	0.000911799	0.0207098
ENSG00000141905	-0.21777	0.00091809	0.0208272
ENSG00000103021	0.288934	0.000925516	0.0209701
ENSG00000117215	-3.15317	0.000934649	0.0210999
ENSG00000170468	-0.31231	0.000932776	0.0210999
ENSG00000144233	-0.162913	0.000933681	0.0210999
ENSG00000131437	0.212148	0.000940649	0.0212097
ENSG00000118276	-0.335697	0.000943738	0.0212347
ENSG00000165495	-0.32333	0.000944045	0.0212347
ENSG00000189127	-3.63674	0.000948709	0.0212682
ENSG00000136928	-1.98818	0.000949359	0.0212682
ENSG00000108443	0.119414	0.000949854	0.0212682
ENSG00000068912	0.217804	0.000950106	0.0212682
ENSG00000175592	-1.16649	0.000951252	0.0212683
ENSG00000148358	0.131344	0.000955771	0.021318
ENSG00000165169	0.249737	0.000955141	0.021318
ENSG00000157600	0.302128	0.00095928	0.0213707
ENSG00000171435	-1.21335	0.000962268	0.0214116
ENSG00000106701	0.3336	0.00097015	0.0215612
ENSG00000166963	0.415794	0.000971793	0.0215719
ENSG00000173402	-0.278052	0.00097356	0.021576
ENSG00000122483	0.384457	0.000974553	0.021576
ENSG00000017483	0.870907	0.000975456	0.021576
ENSG00000109072	0.865622	0.000984957	0.0217603
ENSG00000188305	-0.711993	0.000986321	0.0217646
ENSG00000124155	0.185223	0.000988788	0.0217932
ENSG00000158006	0.332935	0.000994288	0.0218885
ENSG00000099715	1.70525	0.00100025	0.0219936
ENSG00000147586	-0.273379	0.00100188	0.0220036
ENSG00000162951	-0.795939	0.00100373	0.02201
ENSG00000131504	0.417842	0.00100454	0.02201
ENSG00000117525	-0.479758	0.00100897	0.0220809
ENSG00000215018	-0.886182	0.00101488	0.0221322
ENSG00000161888	-0.581523	0.00101486	0.0221322
ENSG00000133985	0.730598	0.00101309	0.0221322
ENSG00000138777	-0.20079	0.00101847	0.0221846
ENSG00000170425	0.799547	0.00102383	0.0222753
ENSG00000136205	-0.269228	0.00102939	0.0223699
ENSG00000132465	-2.40449	0.00103191	0.0223986
ENSG00000183715	-1.0102	0.00105276	0.022798
ENSG00000178980	-0.240714	0.0010526	0.022798
ENSG00000104537	-1.75603	0.00105659	0.0228542
ENSG00000088926	-3.30797	0.00106339	0.0229519
ENSG00000108187	0.327222	0.00106357	0.0229519
ENSG00000166669	0.270227	0.0010664	0.0229862
ENSG00000155961	-1.10335	0.00107074	0.0230531
ENSG00000198046	0.241939	0.00107826	0.0231883
ENSG00000132604	0.134832	0.00108213	0.0232447
ENSG00000185736	-1.31779	0.001085	0.0232792
ENSG00000164944	0.125559	0.00109235	0.0234099
ENSG00000181408	0.925117	0.00109461	0.0234316
ENSG00000131773	-0.383794	0.0011026	0.0235482
ENSG00000133460	0.264234	0.00110168	0.0235482
ENSG00000132434	-0.269201	0.00110503	0.0235693
ENSG00000114735	0.321289	0.00110612	0.0235693
ENSG00000197061	-0.391425	0.00111562	0.0237446
ENSG00000109689	-0.248487	0.00112464	0.0238547
ENSG00000148925	0.219949	0.0011242	0.0238547
ENSG00000102359	0.877724	0.00112443	0.0238547
ENSG00000188243	0.165518	0.00113249	0.0239938
ENSG00000204928	-1.383	0.00114329	0.0241952
ENSG00000134057	-0.650714	0.00114827	0.0242728
ENSG00000162076	-0.314014	0.00114998	0.0242815
ENSG00000074317	-0.916411	0.00115458	0.0243319
ENSG00000198000	0.142571	0.00115499	0.0243319
ENSG00000162068	-0.573876	0.00116108	0.024411
ENSG00000007384	0.292021	0.00116137	0.024411
ENSG00000114200	-0.772225	0.00116935	0.024551
ENSG00000186231	-0.724855	0.00117381	0.024617
ENSG00000117597	0.173658	0.00118144	0.0247212
ENSG00000188783	0.759357	0.00118041	0.0247212
ENSG00000099889	0.226867	0.00119116	0.0248966
ENSG00000181982	0.199729	0.00119546	0.0249584
ENSG00000112511	0.162575	0.00121261	0.025288
ENSG00000070444	0.293554	0.00121944	0.025402
ENSG00000164032	-0.241965	0.0012226	0.0254158
ENSG00000163492	0.518812	0.00122283	0.0254158
ENSG00000221989	-3.17514	0.00124059	0.0257562
ENSG00000198814	0.290651	0.00125014	0.0259254
ENSG00000106025	0.248815	0.00125743	0.0260476
ENSG00000043514	0.198657	0.00125894	0.0260499
ENSG00000140948	-0.162293	0.00126392	0.0261237
ENSG00000174989	0.200882	0.00126757	0.0261701
ENSG00000139344	0.923265	0.00127416	0.026277
ENSG00000110400	-0.423534	0.00128017	0.0263198
ENSG00000172315	-0.242435	0.00128048	0.0263198
ENSG00000089199	0.842829	0.0012791	0.0263198
ENSG00000166923	-2.14201	0.00128514	0.0263866
ENSG00000140474	-0.310763	0.00128984	0.0264539
ENSG00000221858	-2.63583	0.00129857	0.0265742
ENSG00000037965	-2.03342	0.00129771	0.0265742
ENSG00000186684	-0.923462	0.00130169	0.0266089
ENSG00000153107	-0.139064	0.00130456	0.026623
ENSG00000141367	0.155027	0.00130525	0.026623
ENSG00000143502	-0.927783	0.00130918	0.0266447
ENSG00000106638	0.216583	0.00130829	0.0266447
ENSG00000019505	-1.17369	0.001311	0.0266527
ENSG00000187866	-0.194503	0.00131814	0.0267686
ENSG00000157978	0.335047	0.00132386	0.0268554
ENSG00000149809	-0.368661	0.00133379	0.026998
ENSG00000164116	-0.270844	0.00133373	0.026998
ENSG00000219607	-0.391032	0.00134284	0.0271516
ENSG00000227268	-0.52402	0.00134845	0.0272303
ENSG00000162639	-0.461281	0.00134966	0.0272303
ENSG00000248487	-0.233426	0.00135706	0.0273499
ENSG00000143207	-0.124325	0.00136181	0.0274159
ENSG00000185565	-0.944541	0.00136498	0.0274502
ENSG00000132704	-5.6756	0.00137162	0.027524
ENSG00000197245	0.388159	0.00137054	0.027524
ENSG00000136378	-0.30226	0.00137665	0.0275656
ENSG00000132613	0.252961	0.00137584	0.0275656
ENSG00000159202	0.139859	0.0013851	0.0277049
ENSG00000100605	-0.346267	0.00138759	0.0277249
ENSG00000102316	0.153597	0.00139727	0.0278884
ENSG00000058453	-0.435053	0.0014101	0.028098
ENSG00000164466	0.16413	0.00141079	0.028098
ENSG00000116285	-0.599584	0.00141645	0.0281805
ENSG00000152240	-0.46197	0.00143372	0.028432
ENSG00000078246	-0.266806	0.00143335	0.028432
ENSG00000117620	0.163429	0.0014352	0.028432
ENSG00000175115	0.326108	0.00143161	0.028432
ENSG00000130177	-0.215828	0.0014368	0.0284334
ENSG00000176490	0.485845	0.00145751	0.028782
ENSG00000179300	1.21285	0.00145682	0.028782
ENSG00000197980	-0.536849	0.00146042	0.0287976
ENSG00000138413	-0.345319	0.0014614	0.0287976
ENSG00000111218	-1.31501	0.00146431	0.0288245
ENSG00000256660	-1.92864	0.00146677	0.0288423
ENSG00000166091	-0.629099	0.00147151	0.0289049
ENSG00000185960	2.49064	0.00147551	0.028953
ENSG00000244509	-0.243545	0.00148254	0.0290604
ENSG00000135698	-0.286714	0.00148626	0.0290719
ENSG00000073792	0.315578	0.0014851	0.0290719
ENSG00000171385	-0.313538	0.00152363	0.0297478
ENSG00000128610	3.16289	0.00152401	0.0297478
ENSG00000111670	-0.111789	0.00152782	0.0297908
ENSG00000138347	0.404159	0.00153136	0.0298286
ENSG00000172458	0.715414	0.00153347	0.0298384
ENSG00000136152	0.175497	0.00153902	0.029912
ENSG00000122335	0.212044	0.00154046	0.029912
ENSG00000223731	1.092	0.00154536	0.0299759
ENSG00000125851	-0.931142	0.00155961	0.0300953
ENSG00000165731	-0.85235	0.00155565	0.0300953
ENSG00000131242	-0.552421	0.00155726	0.0300953
ENSG00000162694	-0.223102	0.00155493	0.0300953
ENSG00000119715	0.663007	0.00155926	0.0300953
ENSG00000147180	-0.366002	0.00156435	0.030128
ENSG00000133812	0.218869	0.00156454	0.030128
ENSG00000167733	-0.365161	0.00156917	0.0301777
ENSG00000117682	0.210265	0.00157037	0.0301777
ENSG00000129170	0.540304	0.00158216	0.030373
ENSG00000075914	0.33966	0.00158926	0.0304778
ENSG00000178125	-0.932022	0.00160092	0.0306697
ENSG00000103241	-1.00914	0.00160529	0.0306891
ENSG00000143569	0.129147	0.00160413	0.0306891
ENSG00000091039	0.226129	0.00160688	0.0306891
ENSG00000184374	1.23501	0.00160967	0.0307108
ENSG00000118971	0.351615	0.00161437	0.030769
ENSG00000221938	-3.16975	0.00161791	0.0308049
ENSG00000132840	-0.713038	0.00162769	0.0308246
ENSG00000075426	-0.61303	0.00162701	0.0308246
ENSG00000126432	-0.234852	0.0016286	0.0308246
ENSG00000141076	0.194437	0.00162871	0.0308246
ENSG00000203791	0.286719	0.00162889	0.0308246
ENSG00000153162	1.11494	0.00162423	0.0308246
ENSG00000168824	-0.895278	0.0016382	0.0309694
ENSG00000171476	-1.17283	0.00164265	0.0309904
ENSG00000170439	-0.762118	0.00164265	0.0309904
ENSG00000156345	-0.367849	0.00165179	0.0311312
ENSG00000123999	-1.18986	0.00166545	0.031357
ENSG00000099290	-0.738249	0.00167373	0.0314811
ENSG00000159228	0.310906	0.00167576	0.0314874
ENSG00000159173	-1.09446	0.00167944	0.0315246
ENSG00000123119	-0.385092	0.00169568	0.0317975
ENSG00000122966	-0.560503	0.00170559	0.0319189
ENSG00000087884	-0.353946	0.00170421	0.0319189
ENSG00000188010	-0.322555	0.00171584	0.0320784
ENSG00000134313	0.144111	0.00171997	0.0321234
ENSG00000114853	0.258821	0.00172554	0.0321951
ENSG00000133019	-0.756251	0.00172849	0.0322178
ENSG00000165898	0.279787	0.00173729	0.0323494
ENSG00000233381	-1.85825	0.00174813	0.0323946
ENSG00000183317	-1.31551	0.00174842	0.0323946
ENSG00000183087	0.172304	0.00174158	0.0323946
ENSG00000171606	0.185413	0.00174656	0.0323946
ENSG00000149091	0.210861	0.00174552	0.0323946
ENSG00000134121	-0.678029	0.00175245	0.0324047
ENSG00000196968	0.24195	0.00175163	0.0324047
ENSG00000124702	-0.2382	0.00175636	0.0324447
ENSG00000141441	-0.473539	0.0017592	0.0324648
ENSG00000205090	-0.354414	0.00176618	0.0324648
ENSG00000077782	0.194672	0.0017641	0.0324648
ENSG00000197355	0.370532	0.00176511	0.0324648
ENSG00000168748	1.65078	0.0017645	0.0324648
ENSG00000206579	-0.82115	0.00177165	0.0325332
ENSG00000164442	-0.279748	0.00177847	0.0326263
ENSG00000113851	0.149004	0.0017883	0.0327744
ENSG00000175764	0.269871	0.00179617	0.0328861
ENSG00000095970	1.45799	0.00180132	0.032948
ENSG00000079950	0.135705	0.00180437	0.0329714
ENSG00000106636	0.157435	0.00180749	0.032996
ENSG00000140287	-1.60896	0.00181268	0.0330582
ENSG00000156469	-0.325222	0.00181555	0.0330781
ENSG00000116717	0.374489	0.00182518	0.0332211
ENSG00000175866	-0.364156	0.00182829	0.0332453
ENSG00000152804	0.553074	0.0018386	0.0334001
ENSG00000130821	0.413695	0.00184393	0.0334642
ENSG00000166886	0.331013	0.00184987	0.0335392
ENSG00000112077	-1.02154	0.0018656	0.0337304
ENSG00000115165	-0.9324	0.00186767	0.0337304
ENSG00000181104	0.568616	0.00186332	0.0337304
ENSG00000269720	1.03602	0.00186602	0.0337304
ENSG00000146678	-2.66779	0.00187534	0.0337445
ENSG00000137947	-0.257259	0.00187492	0.0337445
ENSG00000205213	-0.252235	0.00187682	0.0337445
ENSG00000087191	-0.145303	0.00187081	0.0337445
ENSG00000111707	0.150529	0.00187933	0.0337445
ENSG00000172020	1.14903	0.00187923	0.0337445
ENSG00000066455	0.158772	0.00188241	0.0337672
ENSG00000127922	-0.323036	0.00188474	0.0337764
ENSG00000240583	-0.349854	0.00189983	0.0339101
ENSG00000116260	-0.281178	0.00189415	0.0339101
ENSG00000163625	0.146511	0.00190131	0.0339101
ENSG00000116668	0.266043	0.00189755	0.0339101
ENSG00000143768	1.03341	0.00190081	0.0339101
ENSG00000196588	-0.181371	0.00190428	0.0339305
ENSG00000007062	0.463413	0.00191634	0.0341127
ENSG00000107796	-0.65626	0.00191836	0.034116
ENSG00000183864	-0.361713	0.00192288	0.0341637
ENSG00000128739	0.268336	0.00192711	0.0342061
ENSG00000182197	0.461488	0.00194049	0.034411
ENSG00000159069	0.234563	0.00194415	0.0344429
ENSG00000141738	-1.13008	0.00196504	0.0347398
ENSG00000125148	-1.09499	0.001971	0.0347398
ENSG00000113494	-0.818053	0.00197149	0.0347398
ENSG00000173947	-0.533848	0.00197211	0.0347398
ENSG00000162817	-0.471422	0.00197064	0.0347398
ENSG00000130449	-0.204614	0.00196606	0.0347398
ENSG00000166959	-4.33991	0.00197632	0.0347482
ENSG00000133935	-0.227075	0.00197797	0.0347482
ENSG00000101638	0.969858	0.00197819	0.0347482
ENSG00000168710	0.172795	0.00198406	0.0348183
ENSG00000134440	0.186694	0.00198819	0.0348579
ENSG00000158050	-1.14854	0.00200277	0.0349907
ENSG00000168209	-0.778777	0.00200329	0.0349907
ENSG00000168734	-0.198187	0.00199929	0.0349907
ENSG00000119862	0.362247	0.00200245	0.0349907
ENSG00000101306	-1.89263	0.0020153	0.035036
ENSG00000064195	-1.42961	0.00201445	0.035036
ENSG00000082196	-0.584811	0.00201126	0.035036
ENSG00000176723	-0.359407	0.00201493	0.035036
ENSG00000151778	-0.305242	0.00200941	0.035036
ENSG00000139572	2.59685	0.00202832	0.0352295
ENSG00000028116	-0.178994	0.00203172	0.0352557
ENSG00000105784	-0.775135	0.00203368	0.0352567
ENSG00000063854	-0.211884	0.00203678	0.0352776
ENSG00000206052	-0.381454	0.00204709	0.0354232
ENSG00000205981	-0.18788	0.00205198	0.0354748
ENSG00000182492	0.673825	0.00205533	0.0354997
ENSG00000198570	-3.24123	0.00206157	0.0355111
ENSG00000087250	-0.754705	0.00206171	0.0355111
ENSG00000129675	0.250599	0.00206129	0.0355111
ENSG00000198881	-1.20666	0.00206739	0.035576
ENSG00000090013	-0.259468	0.00207556	0.0356836
ENSG00000111859	-0.69316	0.00209703	0.0360194
ENSG00000063180	-0.40393	0.00209917	0.0360229
ENSG00000269964	-0.716063	0.00210448	0.0360808
ENSG00000171862	-0.154113	0.00211302	0.0361937
ENSG00000137843	-0.512017	0.00211515	0.0361969
ENSG00000106536	-0.577535	0.00212345	0.0363056
ENSG00000176472	-0.46964	0.00214415	0.0366258
ENSG00000184719	-0.338135	0.00214747	0.0366388
ENSG00000132646	-0.218825	0.00215082	0.0366388
ENSG00000137860	1.15864	0.002149	0.0366388
ENSG00000164307	-0.251259	0.00216603	0.0368642
ENSG00000178385	-0.154266	0.00217063	0.0369087
ENSG00000156711	-0.45204	0.00218837	0.0371763
ENSG00000189171	-0.471027	0.00219378	0.0372003
ENSG00000143458	0.134014	0.00219297	0.0372003
ENSG00000139914	-0.422531	0.00221443	0.037482
ENSG00000171314	0.285263	0.00221432	0.037482
ENSG00000099999	0.456161	0.00221768	0.037503
ENSG00000178449	-0.253904	0.00221998	0.0375077
ENSG00000234545	-0.272389	0.00223021	0.0376464
ENSG00000184611	-1.25694	0.00223261	0.0376527
ENSG00000163659	-0.56971	0.00223865	0.0377204
ENSG00000145808	-0.776584	0.00224108	0.0377271
ENSG00000103342	-0.181569	0.0022431	0.0377271
ENSG00000139436	0.148769	0.00224624	0.0377457
ENSG00000102189	0.1835	0.00225311	0.037827
ENSG00000183172	-0.251228	0.00227473	0.0381556
ENSG00000161638	0.26455	0.00228102	0.0382266
ENSG00000198373	0.138086	0.00228478	0.0382551
ENSG00000142330	-0.211483	0.00229	0.0383081
ENSG00000185942	-0.928957	0.00229482	0.0383426
ENSG00000060237	-0.268858	0.00229619	0.0383426
ENSG00000159398	-1.86716	0.00231635	0.0384663
ENSG00000129194	-0.454581	0.00231047	0.0384663
ENSG00000104691	-0.389029	0.00231696	0.0384663
ENSG00000121039	-0.353082	0.00231099	0.0384663
ENSG00000128524	-0.155039	0.00231807	0.0384663
ENSG00000186567	0.418562	0.00231109	0.0384663
ENSG00000129295	0.597247	0.0023175	0.0384663
ENSG00000118922	-0.147025	0.00232908	0.0385458
ENSG00000073712	-0.12662	0.00232872	0.0385458
ENSG00000160469	0.341246	0.00232796	0.0385458
ENSG00000134198	-0.393592	0.00234188	0.0387232
ENSG00000198018	0.265834	0.0023611	0.0390064
ENSG00000038427	0.649099	0.00237678	0.0392306
ENSG00000155265	-0.870399	0.00239012	0.0394158
ENSG00000162670	-0.719592	0.00239536	0.0394371
ENSG00000183648	-0.272958	0.00240201	0.0394371
ENSG00000161203	0.166588	0.00240017	0.0394371
ENSG00000197461	0.31798	0.00239744	0.0394371
ENSG00000120693	0.602079	0.00239906	0.0394371
ENSG00000187608	-0.5037	0.00241289	0.0395808
ENSG00000183092	0.567055	0.00242066	0.0396733
ENSG00000178607	-0.206463	0.00242671	0.0397374
ENSG00000023902	0.296378	0.00245903	0.0402313
ENSG00000100884	-0.848066	0.00246728	0.0402599
ENSG00000018236	-0.814572	0.00246694	0.0402599
ENSG00000177098	-0.338286	0.0024667	0.0402599
ENSG00000151079	-0.631353	0.00247514	0.0403529
ENSG00000169515	0.182039	0.00249299	0.0406082
ENSG00000115145	0.128853	0.0025015	0.0407113
ENSG00000151322	-0.383106	0.00250584	0.0407462
ENSG00000085117	-0.400585	0.00250839	0.040752
ENSG00000170835	-0.941045	0.00251286	0.0407535
ENSG00000107779	-0.133567	0.00251269	0.0407535
ENSG00000196418	-0.301763	0.00251669	0.04078
ENSG00000160201	-0.624878	0.00252232	0.0408357
ENSG00000230453	1.59824	0.00253314	0.0409752
ENSG00000204219	-0.290647	0.00253769	0.0410132
ENSG00000183379	-2.12487	0.00254215	0.0410139
ENSG00000087095	-0.157428	0.00254126	0.0410139
ENSG00000135750	-0.365388	0.00254619	0.0410436
ENSG00000110777	-2.15018	0.0025568	0.0411789
ENSG00000166825	-1.34637	0.00256059	0.0412042
ENSG00000147724	-1.34671	0.00256619	0.0412587
ENSG00000147010	-0.315181	0.00256857	0.0412612
ENSG00000186326	-0.740667	0.00258698	0.0415212
ENSG00000198455	-0.155341	0.00259557	0.0416231
ENSG00000162413	-0.230255	0.00260377	0.041668
ENSG00000198300	0.206961	0.00260509	0.041668
ENSG00000133433	1.42371	0.00260311	0.041668
ENSG00000065361	-0.752432	0.00261213	0.0417448
ENSG00000170906	-0.336976	0.00262004	0.0418352
ENSG00000164236	0.666727	0.00263065	0.0419687
ENSG00000183671	-0.747961	0.00265009	0.0422063
ENSG00000140545	0.399026	0.00264996	0.0422063
ENSG00000139410	0.565509	0.00267058	0.0424963
ENSG00000154640	-0.360349	0.00269161	0.0425413
ENSG00000143815	-0.313049	0.00267616	0.0425413
ENSG00000144741	-0.237109	0.00269033	0.0425413
ENSG00000144120	-0.227944	0.00268958	0.0425413
ENSG00000124067	0.207094	0.00268965	0.0425413
ENSG00000277161	0.228485	0.00268967	0.0425413
ENSG00000158352	0.239028	0.00268081	0.0425413
ENSG00000077327	2.15556	0.00269171	0.0425413
ENSG00000101350	0.197947	0.00270754	0.0427553
ENSG00000151229	0.471871	0.00271733	0.0428449
ENSG00000099337	0.511713	0.00272013	0.0428449
ENSG00000181458	0.84601	0.00271848	0.0428449
ENSG00000170074	-1.36281	0.00274083	0.0430779
ENSG00000183775	-0.837309	0.00273729	0.0430779
ENSG00000100387	-0.179867	0.00274194	0.0430779
ENSG00000120686	0.149277	0.0027465	0.0430779
ENSG00000161040	0.407348	0.00274526	0.0430779
ENSG00000151012	-1.29782	0.00276317	0.04323
ENSG00000204179	-0.570762	0.00275992	0.04323
ENSG00000181789	0.208015	0.00276139	0.04323
ENSG00000137575	-0.381613	0.00277736	0.0433989
ENSG00000198961	0.136372	0.00277863	0.0433989
ENSG00000152894	-0.15652	0.00280734	0.0438105
ENSG00000142166	0.19419	0.00282127	0.0439911
ENSG00000213160	-0.28805	0.00282787	0.0440324
ENSG00000127191	0.264483	0.00282866	0.0440324
ENSG00000119699	0.297504	0.00283451	0.0440866
ENSG00000127472	-0.241475	0.00286858	0.0445207
ENSG00000106665	0.308986	0.0028696	0.0445207
ENSG00000152256	0.344319	0.00286763	0.0445207
ENSG00000106266	0.252119	0.00287216	0.0445233
ENSG00000156508	0.262629	0.00287716	0.0445636
ENSG00000100739	-2.48239	0.00289079	0.044702
ENSG00000152192	3.4886	0.0028909	0.044702
ENSG00000107984	-2.27885	0.00291347	0.0449762
ENSG00000134077	0.14243	0.00291244	0.0449762
ENSG00000119878	-0.154311	0.00293744	0.0453087
ENSG00000148834	0.289785	0.00294552	0.0453957
ENSG00000122566	-0.12507	0.00297527	0.0458162
ENSG00000185627	-0.146109	0.00298749	0.0459664
ENSG00000271303	-0.36602	0.0029912	0.0459854
ENSG00000134308	0.325947	0.00299527	0.0460099
ENSG00000164237	-0.273057	0.00299804	0.0460145
ENSG00000158887	-0.853761	0.00302183	0.046305
ENSG00000114166	-0.34616	0.00302195	0.046305
ENSG00000170476	-1.35304	0.00302472	0.046307
ENSG00000116096	0.259756	0.00302955	0.046307
ENSG00000147535	0.293591	0.00302872	0.046307
ENSG00000197694	0.135679	0.00306358	0.0467888
ENSG00000116954	0.254112	0.00307644	0.0469466
ENSG00000152778	0.191419	0.00308272	0.0470039
ENSG00000099875	-0.291975	0.00311592	0.0474323
ENSG00000103489	0.426314	0.00311489	0.0474323
ENSG00000122378	-0.235904	0.00314523	0.0478393
ENSG00000169684	-0.944204	0.00314865	0.0478522
ENSG00000115828	0.750309	0.00315461	0.0479037
ENSG00000110011	-0.167291	0.00317325	0.0481083
ENSG00000185127	-0.140168	0.0031714	0.0481083
ENSG00000171943	-0.421074	0.00318196	0.0481617
ENSG00000140391	-0.155303	0.00318074	0.0481617
ENSG00000080031	0.754071	0.00318699	0.0481987
ENSG00000167987	0.194187	0.0032044	0.0484227
ENSG00000105854	-0.18662	0.00322095	0.0486142
ENSG00000102038	-0.186584	0.00322231	0.0486142
ENSG00000162891	-4.10094	0.0032306	0.0486999
ENSG00000174276	-0.213505	0.00323456	0.04872
ENSG00000100906	-0.571481	0.00324324	0.0488112
ENSG00000078549	-0.573761	0.00325068	0.0488442
ENSG00000276087	1.24535	0.0032484	0.0488442
ENSG00000175785	-0.484499	0.00325817	0.0489172
ENSG00000132911	-1.73663	0.00326381	0.0489229
ENSG00000122547	-0.352949	0.00326354	0.0489229
ENSG00000146425	0.157207	0.00327208	0.0490074
ENSG00000120833	0.582336	0.00328856	0.0492147
ENSG00000198576	-1.65137	0.00330078	0.0493578
ENSG00000237765	-0.184115	0.00331372	0.0495114
ENSG00000168032	0.420853	0.00332956	0.0497082
ENSG00000165983	-0.41563	0.00336257	0.0501608
ENSG00000173320	-0.167624	0.00336923	0.0502199
ENSG00000163577	0.202489	0.00338487	0.0504127
ENSG00000156298	-0.327847	0.00338971	0.0504443
ENSG00000180957	0.298768	0.00340263	0.0505961
ENSG00000137709	-1.97663	0.0034116	0.0506209
ENSG00000165061	-1.48535	0.00340983	0.0506209
ENSG00000112139	-0.37785	0.00341246	0.0506209
ENSG00000114942	0.1638	0.00344079	0.0510005
ENSG00000077713	0.578626	0.00344888	0.0510797
ENSG00000186094	-0.611128	0.0034624	0.0511088
ENSG00000106771	-0.269494	0.00346005	0.0511088
ENSG00000175792	-0.211323	0.00345938	0.0511088
ENSG00000158850	0.144263	0.00346459	0.0511088
ENSG00000124831	0.192442	0.0034605	0.0511088
ENSG00000183255	0.201898	0.00347614	0.0512386
ENSG00000213215	-2.40587	0.00348021	0.0512581
ENSG00000198160	0.158353	0.00348333	0.0512634
ENSG00000132481	0.379775	0.00349559	0.0514031
ENSG00000182308	0.631839	0.00352593	0.0518084
ENSG00000165124	0.752017	0.00353688	0.0519283
ENSG00000154277	0.715733	0.00355157	0.0521028
ENSG00000181381	-0.328754	0.00356142	0.0522061
ENSG00000117868	0.229103	0.0035684	0.0522673
ENSG00000092929	0.470988	0.00357877	0.0523779
ENSG00000104903	0.390434	0.00361009	0.0527947
ENSG00000143878	-0.472664	0.00361728	0.0528583
ENSG00000156427	1.07937	0.00362275	0.0528967
ENSG00000112081	-0.194791	0.0036314	0.0529814
ENSG00000103534	-1.06492	0.00363684	0.0530191
ENSG00000112031	0.183365	0.00364048	0.0530307
ENSG00000166444	-0.285293	0.00364682	0.0530815
ENSG00000100815	0.157902	0.00365125	0.0531044
ENSG00000167483	-1.36551	0.00365627	0.0531359
ENSG00000178295	-0.657486	0.00365948	0.053141
ENSG00000116017	0.221428	0.0036706	0.0532609
ENSG00000160712	-0.452994	0.00369913	0.053633
ENSG00000173281	-0.317959	0.00370789	0.0536764
ENSG00000122550	-0.30949	0.0037073	0.0536764
ENSG00000278558	1.56402	0.00371291	0.0537073
ENSG00000183048	-0.317354	0.00373025	0.0538744
ENSG00000196235	0.114598	0.0037299	0.0538744
ENSG00000139160	-0.206889	0.00373842	0.0539315
ENSG00000257704	0.231162	0.00374001	0.0539315
ENSG00000108018	-0.696751	0.00375616	0.0541225
ENSG00000171885	-1.23056	0.00376093	0.0541243
ENSG00000184378	-0.496001	0.0037621	0.0541243
ENSG00000158863	0.156636	0.00378031	0.0543441
ENSG00000186867	1.04975	0.0037892	0.0544299
ENSG00000175581	-0.235799	0.00379238	0.0544335
ENSG00000182580	0.618606	0.00379571	0.0544393
ENSG00000184924	-0.299409	0.00381466	0.0546689
ENSG00000103145	-0.203171	0.00382465	0.0547699
ENSG00000169047	-0.286006	0.00384962	0.0550851
ENSG00000153012	-0.40784	0.00385726	0.0551097
ENSG00000015171	0.134226	0.00385654	0.0551097
ENSG00000196735	-1.22422	0.00386369	0.0551125
ENSG00000143869	1.21143	0.0038625	0.0551125
ENSG00000145863	3.08998	0.00386635	0.0551125
ENSG00000108375	-0.41975	0.00387522	0.0551544
ENSG00000111331	-0.317907	0.00387451	0.0551544
ENSG00000152465	0.235742	0.00388998	0.0552799
ENSG00000185442	0.309187	0.00388862	0.0552799
ENSG00000225968	-0.428884	0.00391713	0.0555808
ENSG00000131381	0.120152	0.00391593	0.0555808
ENSG00000166965	-0.25443	0.0039236	0.0556302
ENSG00000146555	-0.657147	0.00392711	0.0556376
ENSG00000126368	0.745389	0.00394717	0.0558792
ENSG00000227057	0.199792	0.00395243	0.0559111
ENSG00000183496	-0.364355	0.00396169	0.0559995
ENSG00000115884	-1.17631	0.00399137	0.0563763
ENSG00000169247	-0.531665	0.00400071	0.0564652
ENSG00000134490	0.220088	0.00400588	0.0564954
ENSG00000131737	-7.16238	0.00403995	0.0568036
ENSG00000101166	0.234667	0.00403645	0.0568036
ENSG00000123191	0.358779	0.00403091	0.0568036
ENSG00000136732	0.642594	0.00403948	0.0568036
ENSG00000107242	-0.29047	0.00404415	0.0568197
ENSG00000105290	0.368139	0.00405521	0.056932
ENSG00000164485	1.4133	0.00405861	0.0569368
ENSG00000100036	0.265094	0.00406542	0.0569895
ENSG00000183891	-0.418636	0.00407562	0.0569997
ENSG00000139722	-0.292727	0.00407841	0.0569997
ENSG00000136720	-0.274082	0.00407661	0.0569997
ENSG00000068383	0.271086	0.00407415	0.0569997
ENSG00000081692	0.279978	0.00409026	0.0571223
ENSG00000175348	0.205745	0.00409443	0.0571377
ENSG00000176887	-0.980245	0.00411059	0.0572719
ENSG00000152467	-0.386592	0.00411636	0.0572719
ENSG00000154359	-0.379081	0.00411444	0.0572719
ENSG00000139146	0.235065	0.00411525	0.0572719
ENSG00000071205	-0.227261	0.00413035	0.0573807
ENSG00000172954	0.388983	0.0041292	0.0573807
ENSG00000117632	0.371927	0.00414126	0.0574893
ENSG00000169660	-0.254507	0.00416559	0.0577839
ENSG00000184672	-0.492766	0.00419913	0.0582058
ENSG00000103150	0.382938	0.00420444	0.058236
ENSG00000051523	-0.384101	0.00421238	0.0583026
ENSG00000184117	-0.256943	0.0042326	0.0585389
ENSG00000051108	-0.163776	0.00423827	0.0585738
ENSG00000203499	-0.776289	0.00425839	0.0587021
ENSG00000197444	-0.528484	0.00427274	0.0587021
ENSG00000130224	-0.291739	0.0042579	0.0587021
ENSG00000115109	-0.193247	0.00426655	0.0587021
ENSG00000168172	0.168318	0.00426055	0.0587021
ENSG00000080608	0.18503	0.00426004	0.0587021
ENSG00000132017	0.208725	0.00426944	0.0587021
ENSG00000133112	0.243609	0.0042728	0.0587021
ENSG00000089685	-1.4339	0.00428278	0.0587781
ENSG00000009694	-0.513963	0.00428466	0.0587781
ENSG00000183654	-1.36947	0.0042961	0.0588917
ENSG00000147676	-0.704069	0.00431987	0.0591616
ENSG00000172379	-0.608162	0.00432215	0.0591616
ENSG00000121440	-0.304385	0.00432853	0.0592055
ENSG00000204843	0.155722	0.00435484	0.0594778
ENSG00000162909	0.158972	0.0043532	0.0594778
ENSG00000095713	-0.670884	0.00437451	0.0597026
ENSG00000172893	-0.303822	0.00437903	0.0597204
ENSG00000126803	0.732519	0.00438312	0.0597324
ENSG00000145817	0.18179	0.00438952	0.0597759
ENSG00000174444	0.157051	0.00439875	0.0598578
ENSG00000206560	0.150977	0.00440913	0.0599113
ENSG00000101608	0.633806	0.00440725	0.0599113
ENSG00000173068	-0.876594	0.00443369	0.0601571
ENSG00000071282	0.312047	0.00443302	0.0601571
ENSG00000132780	-0.19114	0.00445001	0.0603346
ENSG00000137834	0.511134	0.00446856	0.060542
ENSG00000178996	0.226763	0.00447711	0.0606136
ENSG00000116745	-2.7807	0.00448362	0.0606136
ENSG00000050426	0.243214	0.00448199	0.0606136
ENSG00000170364	-0.215688	0.00449775	0.0607604
ENSG00000163116	-0.886061	0.00450767	0.0608243
ENSG00000188582	-0.380785	0.00451228	0.0608243
ENSG00000122970	-0.210819	0.00450907	0.0608243
ENSG00000117594	-0.676646	0.00451713	0.0608455
ENSG00000115758	0.280403	0.00454002	0.0610654
ENSG00000160013	0.575217	0.00453835	0.0610654
ENSG00000155849	0.262828	0.0045482	0.0611313
ENSG00000135778	-0.165268	0.0045651	0.0613141
ENSG00000007255	-0.235244	0.00460015	0.0617162
ENSG00000155016	0.233695	0.00460168	0.0617162
ENSG00000196542	-0.874971	0.00464495	0.0620842
ENSG00000198597	-0.687585	0.00463312	0.0620842
ENSG00000163864	-0.304757	0.00466521	0.0620842
ENSG00000108669	-0.273797	0.00465493	0.0620842
ENSG00000166925	-0.219543	0.00463994	0.0620842
ENSG00000130382	-0.217619	0.00465057	0.0620842
ENSG00000011405	0.131044	0.00465629	0.0620842
ENSG00000148296	0.159217	0.00465747	0.0620842
ENSG00000140682	0.435968	0.00464067	0.0620842
ENSG00000179954	0.561308	0.00466582	0.0620842
ENSG00000159961	3.50495	0.00465964	0.0620842
ENSG00000237452	-0.794116	0.00470509	0.0625618
ENSG00000074527	0.234791	0.00471751	0.0626823
ENSG00000100612	-0.212611	0.00472154	0.062691
ENSG00000164548	-0.129066	0.00473327	0.0628019
ENSG00000105227	-0.154398	0.0047461	0.0629272
ENSG00000185813	0.30144	0.00475443	0.0629928
ENSG00000133657	0.355324	0.0047599	0.0630204
ENSG00000170549	-1.69388	0.0047828	0.063073
ENSG00000205364	-1.49387	0.00477219	0.063073
ENSG00000144619	-0.642375	0.00477908	0.063073
ENSG00000099994	-0.48724	0.00478422	0.063073
ENSG00000158201	-0.298895	0.004784	0.063073
ENSG00000081377	0.308393	0.00477669	0.063073
ENSG00000112981	-0.294248	0.00479396	0.0631567
ENSG00000013375	0.24921	0.00479935	0.063183
ENSG00000186847	-3.07602	0.0048276	0.0633307
ENSG00000177535	-1.91299	0.00482639	0.0633307
ENSG00000164985	0.157187	0.00482151	0.0633307
ENSG00000151655	0.998955	0.0048236	0.0633307
ENSG00000175832	1.03008	0.00482617	0.0633307
ENSG00000164265	3.51524	0.00483733	0.0634137
ENSG00000073737	0.791619	0.00484166	0.0634258
ENSG00000138028	0.368979	0.00484795	0.0634635
ENSG00000140750	0.197517	0.00485767	0.063546
ENSG00000179673	-1.42971	0.00486809	0.0635891
ENSG00000122778	-0.312378	0.00487013	0.0635891
ENSG00000006015	-0.155506	0.00487122	0.0635891
ENSG00000155755	0.189634	0.00488469	0.0637202
ENSG00000137193	-0.519879	0.00491105	0.0639744
ENSG00000130005	-0.245603	0.00490912	0.0639744
ENSG00000162910	-0.225249	0.0049379	0.0642748
ENSG00000166086	0.237116	0.00494102	0.0642748
ENSG00000158955	-1.42075	0.00496517	0.0645437
ENSG00000140650	0.271753	0.00499383	0.064871
ENSG00000205362	-2.12426	0.00503844	0.0654048
ENSG00000259207	0.278437	0.00506201	0.065665
ENSG00000137522	0.142958	0.00506774	0.0656934
ENSG00000157734	-0.990657	0.00508502	0.0658715
ENSG00000189337	0.390964	0.00509699	0.0659806
ENSG00000154611	-2.44895	0.00511114	0.0661179
ENSG00000129353	-0.179518	0.00512009	0.0661876
ENSG00000185019	-0.221997	0.00512587	0.0662162
ENSG00000178150	-0.820884	0.00514017	0.0663089
ENSG00000047617	0.462087	0.00513758	0.0663089
ENSG00000198910	-0.712292	0.00514819	0.0663663
ENSG00000127080	0.25469	0.00515737	0.0664317
ENSG00000133138	0.285216	0.0051604	0.0664317
ENSG00000110651	-0.183173	0.0051644	0.0664372
ENSG00000118873	0.141256	0.00517238	0.066448
ENSG00000106483	1.20799	0.00516939	0.066448
ENSG00000180628	0.18482	0.00518028	0.0664577
ENSG00000173621	0.287419	0.00517673	0.0664577
ENSG00000118058	0.0804486	0.00518694	0.0664973
ENSG00000170876	0.226999	0.00519147	0.0665095
ENSG00000065308	0.266432	0.00519509	0.06651
ENSG00000277475	-2.20884	0.00520502	0.0665913
ENSG00000162688	-0.273317	0.00521966	0.0667327
ENSG00000174928	-0.387434	0.00523562	0.0668909
ENSG00000135404	0.19821	0.00526195	0.067181
ENSG00000188910	1.20332	0.00526993	0.0672368
ENSG00000064309	-0.504619	0.00527932	0.0673104
ENSG00000170290	-0.664815	0.00529588	0.0674486
ENSG00000111860	-0.178448	0.00529741	0.0674486
ENSG00000165548	1.45547	0.00530875	0.0675468
ENSG00000106018	0.403212	0.00531811	0.0676196
ENSG00000123095	0.265393	0.00532691	0.0676852
ENSG00000197859	0.676596	0.00533442	0.0677344
ENSG00000235453	-0.223912	0.00535037	0.0678906
ENSG00000162975	-0.741469	0.00535918	0.0679097
ENSG00000143740	0.467422	0.0053569	0.0679097
ENSG00000160285	-0.206277	0.00536436	0.0679291
ENSG00000160678	-0.270474	0.00536885	0.0679397
ENSG00000157111	-1.86047	0.00538357	0.067941
ENSG00000168952	-0.425551	0.00537514	0.067941
ENSG00000125952	-0.154878	0.00538187	0.067941
ENSG00000144567	0.161415	0.00538281	0.067941
ENSG00000153132	-0.358985	0.00540801	0.0682033
ENSG00000143195	0.484253	0.00541928	0.0682991
ENSG00000126226	-0.178142	0.00544696	0.0686015
ENSG00000175707	-1.39871	0.00546593	0.068642
ENSG00000180190	-0.285591	0.0054605	0.068642
ENSG00000211584	-0.1654	0.00546796	0.068642
ENSG00000180479	0.167036	0.0054543	0.068642
ENSG00000140688	0.245138	0.00546863	0.068642
ENSG00000203963	-2.78375	0.00549542	0.068839
ENSG00000156076	-1.54284	0.00549009	0.068839
ENSG00000116133	-0.757235	0.00549394	0.068839
ENSG00000168619	2.82673	0.00552028	0.0691038
ENSG00000174021	-0.21075	0.00552833	0.0691581
ENSG00000107819	0.315587	0.0055373	0.0692237
ENSG00000174808	-0.981145	0.00556872	0.0695177
ENSG00000103653	-0.320775	0.00557203	0.0695177
ENSG00000204851	-0.307751	0.0055654	0.0695177
ENSG00000167799	-0.404254	0.00559445	0.069704
ENSG00000237190	-0.163789	0.00559135	0.069704
ENSG00000241945	-1.4533	0.00561732	0.0697088
ENSG00000153094	-0.325569	0.00560239	0.0697088
ENSG00000122965	0.162007	0.00560613	0.0697088
ENSG00000036448	0.378959	0.0056083	0.0697088
ENSG00000166436	0.437142	0.00561224	0.0697088
ENSG00000132000	0.833081	0.00561369	0.0697088
ENSG00000204764	0.473478	0.0056361	0.0698952
ENSG00000180694	-0.168805	0.0056605	0.070151
ENSG00000141644	0.123977	0.00568328	0.0703864
ENSG00000168769	-0.180575	0.00571761	0.0707645
ENSG00000125875	0.126207	0.00573446	0.0709259
ENSG00000115993	0.290304	0.00574576	0.0710184
ENSG00000187955	0.605912	0.00575254	0.071055
ENSG00000160932	-0.333959	0.00576085	0.0711103
ENSG00000244734	-1.06328	0.00576848	0.0711574
ENSG00000205592	2.66142	0.00577722	0.0712179
ENSG00000132429	0.279508	0.00580969	0.0715708
ENSG00000173442	0.337659	0.00581665	0.0716091
ENSG00000085276	0.293592	0.0058314	0.0717433
ENSG00000196465	-0.152351	0.00584655	0.071882
ENSG00000132623	0.260438	0.00586362	0.0720443
ENSG00000100249	-1.73146	0.0058755	0.0721427
ENSG00000197616	-0.547267	0.00588389	0.072198
ENSG00000111275	-0.269107	0.00591857	0.0725366
ENSG00000146373	0.14008	0.00591929	0.0725366
ENSG00000134504	-0.281731	0.00594038	0.0727471
ENSG00000152977	-1.4059	0.00595419	0.0728487
ENSG00000204220	-0.192096	0.0059565	0.0728487
ENSG00000059691	-0.287807	0.00596044	0.072849
ENSG00000214530	-0.273732	0.00598465	0.0730488
ENSG00000139508	-0.20387	0.00598312	0.0730488
ENSG00000100744	0.199161	0.00599819	0.0731661
ENSG00000134460	-1.24287	0.006004	0.073189
ENSG00000138942	0.111229	0.00601325	0.0732537
ENSG00000179023	-2.25604	0.00603363	0.0734539
ENSG00000168135	0.601327	0.00605766	0.0736983
ENSG00000120533	-0.140343	0.00607051	0.073758
ENSG00000078098	0.882001	0.0060699	0.073758
ENSG00000075218	-0.805805	0.00611158	0.0742086
ENSG00000168280	-0.661976	0.00612441	0.0743159
ENSG00000138193	0.528644	0.00613401	0.0743839
ENSG00000179344	-1.20438	0.0061404	0.0744129
ENSG00000185915	0.397463	0.00615901	0.0745898
ENSG00000154678	0.325053	0.00617156	0.0746932
ENSG00000124772	-0.271968	0.00618893	0.0748547
ENSG00000047597	-0.315115	0.00620065	0.0749477
ENSG00000146476	-0.19092	0.00621414	0.0750619
ENSG00000237649	-0.972352	0.00622341	0.0750764
ENSG00000173264	-0.154809	0.00622258	0.0750764
ENSG00000123297	0.38326	0.00624396	0.0752755
ENSG00000187957	-1.35419	0.00628054	0.0756156
ENSG00000269556	-0.210852	0.00628467	0.0756156
ENSG00000155506	0.160751	0.00628074	0.0756156
ENSG00000157884	1.50383	0.00628843	0.0756156
ENSG00000138622	-0.872342	0.00631371	0.0758706
ENSG00000171992	0.263865	0.00632922	0.0760079
ENSG00000163867	0.148545	0.00633724	0.0760551
ENSG00000156172	-0.286109	0.00634992	0.0761581
ENSG00000082293	-0.552721	0.00635725	0.0761949
ENSG00000030419	-0.253955	0.00636118	0.0761949
ENSG00000277758	0.929876	0.00639935	0.0766028
ENSG00000215012	0.200768	0.00640813	0.0766585
ENSG00000120709	-0.144846	0.00642284	0.0767424
ENSG00000115685	0.173988	0.00642465	0.0767424
ENSG00000137177	0.256072	0.00642752	0.0767424
ENSG00000198301	0.11136	0.00643241	0.0767516
ENSG00000112759	-0.231539	0.00646463	0.0770866
ENSG00000198690	0.176053	0.00646964	0.0770969
ENSG00000188487	-0.761949	0.00650138	0.0774255
ENSG00000163093	-0.202662	0.00653688	0.0777985
ENSG00000188092	-0.327951	0.00655583	0.0779742
ENSG00000094963	0.439268	0.00656962	0.0780882
ENSG00000106624	0.630362	0.00659795	0.0783748
ENSG00000003137	1.02391	0.0066417	0.0788442
ENSG00000123094	-0.221778	0.00666412	0.0790599
ENSG00000151240	0.231252	0.00666934	0.0790714
ENSG00000128655	-1.15224	0.00672524	0.079582
ENSG00000165240	0.130687	0.00671757	0.079582
ENSG00000144824	0.408842	0.00672198	0.079582
ENSG00000066583	-0.261959	0.00676639	0.0799803
ENSG00000178163	-0.16428	0.00676749	0.0799803
ENSG00000135437	-0.516054	0.00680241	0.080037
ENSG00000155093	-0.468471	0.006802	0.080037
ENSG00000124171	-0.423033	0.00678129	0.080037
ENSG00000067596	0.112635	0.00679824	0.080037
ENSG00000205659	0.176644	0.00678631	0.080037
ENSG00000103994	0.292835	0.00679968	0.080037
ENSG00000187773	0.898613	0.00679499	0.080037
ENSG00000100784	-0.3119	0.00682164	0.080159
ENSG00000087302	-0.166798	0.00681938	0.080159
ENSG00000170962	0.52354	0.00682571	0.080159
ENSG00000092850	-1.05417	0.00683531	0.0802211
ENSG00000131080	0.550415	0.00684095	0.0802366
ENSG00000173801	-0.254452	0.00685379	0.0803366
ENSG00000106261	0.141518	0.00685819	0.0803375
ENSG00000113196	-0.514793	0.00688809	0.0805356
ENSG00000203965	-0.251957	0.00688404	0.0805356
ENSG00000244187	-0.239998	0.00688032	0.0805356
ENSG00000251493	-1.66446	0.00689357	0.0805491
ENSG00000138646	0.38356	0.0069397	0.0810372
ENSG00000138246	0.115465	0.00695022	0.0810584
ENSG00000065457	0.188769	0.00694914	0.0810584
ENSG00000117280	0.256431	0.00698702	0.0814364
ENSG00000215193	0.145817	0.00699673	0.0814986
ENSG00000047849	0.362176	0.00700539	0.0815483
ENSG00000170509	-0.96744	0.00702261	0.0816976
ENSG00000133106	-0.394914	0.00703146	0.0817495
ENSG00000132359	-0.445516	0.00706602	0.0821
ENSG00000064490	-0.158864	0.00709065	0.0823348
ENSG00000178209	-0.112597	0.00709627	0.0823486
ENSG00000186439	-0.334544	0.00712228	0.082599
ENSG00000005981	-0.438376	0.00713807	0.0827304
ENSG00000132792	-0.164025	0.00714296	0.0827356
ENSG00000155850	0.229359	0.00714927	0.0827571
ENSG00000123572	0.771154	0.00717629	0.0830182
ENSG00000110723	-0.716195	0.00719866	0.0831736
ENSG00000140945	-0.313086	0.00719748	0.0831736
ENSG00000105767	-0.263339	0.00722336	0.0834072
ENSG00000113163	0.169652	0.00722868	0.0834168
ENSG00000117155	-0.207225	0.00725491	0.0836676
ENSG00000181722	-0.194356	0.00727662	0.083814
ENSG00000160714	0.120114	0.00727504	0.083814
ENSG00000157500	0.220257	0.00729982	0.0840292
ENSG00000163399	-0.207331	0.00730798	0.0840712
ENSG00000140598	0.216263	0.00738121	0.0848611
ENSG00000186298	-0.218761	0.00739328	0.0849473
ENSG00000204941	-2.39008	0.00740973	0.0850838
ENSG00000123560	-0.68732	0.00743797	0.0852081
ENSG00000177700	-0.224081	0.00743348	0.0852081
ENSG00000107581	0.148169	0.00744804	0.0852081
ENSG00000148985	0.165176	0.00744724	0.0852081
ENSG00000132801	0.207012	0.00744698	0.0852081
ENSG00000156042	0.392423	0.00743948	0.0852081
ENSG00000092201	0.098431	0.00745819	0.0852719
ENSG00000166340	0.166457	0.00746496	0.0852801
ENSG00000100033	1.49292	0.00746808	0.0852801
ENSG00000163902	-0.15343	0.00748189	0.085333
ENSG00000110046	-0.114695	0.00747804	0.085333
ENSG00000185432	-0.294216	0.00748836	0.0853544
ENSG00000138823	-0.602401	0.00751185	0.0855296
ENSG00000134538	2.67806	0.00751292	0.0855296
ENSG00000139289	0.860089	0.00752563	0.0856219
ENSG00000221823	-0.207991	0.00754643	0.0858061
ENSG00000168434	0.110317	0.007601	0.0863737
ENSG00000206530	0.247809	0.00762214	0.0865611
ENSG00000218891	-0.275038	0.00764752	0.0867964
ENSG00000116237	0.217169	0.00768685	0.0871895
ENSG00000073146	1.06061	0.00769396	0.0872169
ENSG00000129673	-1.43494	0.00770535	0.0872929
ENSG00000276644	-0.468378	0.00772007	0.0873532
ENSG00000114439	-0.144094	0.00771875	0.0873532
ENSG00000005238	0.202692	0.00773474	0.0874128
ENSG00000135074	0.393799	0.00773137	0.0874128
ENSG00000183690	-0.590975	0.00775349	0.0875185
ENSG00000119673	-0.26377	0.00775091	0.0875185
ENSG00000132823	-0.177958	0.00777086	0.0876613
ENSG00000163638	-0.536081	0.00779823	0.0878636
ENSG00000168036	0.120907	0.00779801	0.0878636
ENSG00000164645	-2.169	0.00781509	0.0880002
ENSG00000101188	-2.09893	0.00785245	0.0882606
ENSG00000181396	0.131649	0.00785199	0.0882606
ENSG00000175104	0.161742	0.00784791	0.0882606
ENSG00000196126	-0.847192	0.00785836	0.0882737
ENSG00000132970	0.208259	0.00786923	0.0883424
ENSG00000119655	0.224045	0.00791039	0.0887509
ENSG00000188234	0.418894	0.00792585	0.0888708
ENSG00000062716	-0.501924	0.00793725	0.088945
ENSG00000106211	-0.241084	0.00794937	0.0890272
ENSG00000164199	-0.805685	0.00796007	0.0890934
ENSG00000151790	-2.7611	0.00797203	0.0891736
ENSG00000157036	0.337575	0.00798084	0.0892185
ENSG00000181938	-0.253321	0.00799793	0.0893558
ENSG00000104953	-0.655492	0.00801041	0.0893879
ENSG00000127083	0.72333	0.00800849	0.0893879
ENSG00000167700	-0.203286	0.00802883	0.0895397
ENSG00000039319	0.195387	0.00805296	0.0897013
ENSG00000172456	0.254708	0.00805174	0.0897013
ENSG00000146535	-0.101976	0.00813405	0.0905503
ENSG00000196576	-0.172882	0.00818227	0.0909559
ENSG00000141101	0.174751	0.00818515	0.0909559
ENSG00000132330	0.470569	0.00818385	0.0909559
ENSG00000112186	0.254692	0.00820095	0.091077
ENSG00000165156	0.115551	0.00822666	0.0912537
ENSG00000164916	0.238091	0.00822468	0.0912537
ENSG00000119661	0.130037	0.00824447	0.0912878
ENSG00000160310	0.234752	0.00824313	0.0912878
ENSG00000071909	1.05508	0.00824434	0.0912878
ENSG00000170276	-0.266445	0.00826584	0.0914701
ENSG00000108961	-0.382914	0.00828404	0.0916169
ENSG00000144034	-0.246557	0.00831603	0.0919161
ENSG00000100129	0.138346	0.00833162	0.0920338
ENSG00000152939	-0.500848	0.00833945	0.0920656
ENSG00000179604	-0.325488	0.00834869	0.0920845
ENSG00000197054	0.362592	0.00835106	0.0920845
ENSG00000118197	-0.190671	0.00839933	0.0925111
ENSG00000106799	0.331967	0.0083997	0.0925111
ENSG00000086717	-1.59516	0.00845751	0.0930926
ENSG00000197471	0.485478	0.00846904	0.0931645
ENSG00000145244	-0.487093	0.00850445	0.0933332
ENSG00000160050	-0.292471	0.00848974	0.0933332
ENSG00000135387	0.119378	0.00850073	0.0933332
ENSG00000146426	0.214578	0.00849756	0.0933332
ENSG00000131323	0.182234	0.00851337	0.093376
ENSG00000149187	0.11406	0.00852492	0.0934476
ENSG00000043143	-0.128999	0.00854848	0.0936507
ENSG00000183036	-0.585512	0.00856509	0.0937774
ENSG00000104450	-0.172052	0.00859205	0.0940172
ENSG00000117650	-1.24824	0.00862643	0.094119
ENSG00000105643	-0.648829	0.00863143	0.094119
ENSG00000165816	-0.574856	0.0086317	0.094119
ENSG00000169957	-0.157289	0.00861311	0.094119
ENSG00000134716	0.49819	0.00860821	0.094119
ENSG00000131386	0.65257	0.00862228	0.094119
ENSG00000160014	0.33668	0.0086523	0.0942882
ENSG00000189298	0.196674	0.00868094	0.0945449
ENSG00000171951	1.46242	0.00873056	0.0950298
ENSG00000146090	-0.985974	0.00874615	0.0950355
ENSG00000172922	-0.226383	0.00875153	0.0950355
ENSG00000069424	0.351476	0.00874551	0.0950355
ENSG00000145675	0.352165	0.00874909	0.0950355
ENSG00000138760	0.118708	0.00877219	0.095192
ENSG00000119711	0.244664	0.00877617	0.095192
ENSG00000164050	-0.212643	0.00880761	0.0954774
ENSG00000186767	0.258086	0.00883302	0.0956413
ENSG00000005513	0.728949	0.00882986	0.0956413
ENSG00000106991	0.353368	0.00884004	0.0956616
ENSG00000164930	-0.211761	0.00884709	0.0956823
ENSG00000117228	-0.37221	0.00888477	0.0959829
ENSG00000175854	0.201583	0.0088852	0.0959829
ENSG00000162706	-0.769876	0.00890753	0.0960011
ENSG00000105778	0.100137	0.00889543	0.0960011
ENSG00000131626	0.10407	0.00890464	0.0960011
ENSG00000120915	0.250501	0.00890475	0.0960011
ENSG00000129682	-0.384051	0.00892386	0.0961214
ENSG00000153391	-0.210307	0.00893452	0.0961249
ENSG00000077514	0.126938	0.00892989	0.0961249
ENSG00000165591	-0.685436	0.00894083	0.0961372
ENSG00000107897	0.234125	0.00894798	0.0961585
ENSG00000088002	-1.32145	0.00896652	0.0962465
ENSG00000173548	0.232054	0.00896229	0.0962465
ENSG00000176225	0.22218	0.00902999	0.0968719
ENSG00000145777	0.426377	0.00904281	0.0969535
ENSG00000124343	0.840477	0.00908619	0.0973626
ENSG00000112852	-0.559628	0.00911824	0.097553
ENSG00000118162	-0.274599	0.0091197	0.097553
ENSG00000143393	-0.100334	0.00911838	0.097553
ENSG00000163599	-1.51222	0.00914782	0.0975751
ENSG00000123485	-1.32077	0.00915793	0.0975751
ENSG00000150995	-0.197868	0.00915478	0.0975751
ENSG00000054983	-0.177261	0.00912858	0.0975751
ENSG00000127580	-0.128159	0.00916373	0.0975751
ENSG00000099341	0.294397	0.00915229	0.0975751
ENSG00000116183	0.69962	0.00915862	0.0975751
ENSG00000162621	0.787357	0.00913404	0.0975751
ENSG00000115946	0.178432	0.00920907	0.0980017
ENSG00000174695	0.167349	0.00922182	0.0980814
ENSG00000077063	-0.332773	0.00924778	0.0983012
ENSG00000116329	-1.32089	0.00925721	0.0983357
ENSG00000136935	0.121036	0.00926159	0.0983357
ENSG00000116221	0.178529	0.00928919	0.0985724
ENSG00000107937	0.121834	0.0093324	0.0989745
ENSG00000134324	-0.243545	0.0093413	0.0990125
ENSG00000137492	0.110496	0.00935429	0.0990937
ENSG00000110092	0.234123	0.00937435	0.0992497
ENSG00000175920	0.292137	0.00938844	0.0993423
ENSG00000196689	0.329931	0.00939514	0.0993566
ENSG00000166135	0.172441	0.00941264	0.0994852
ENSG00000105889	-0.563967	0.00942601	0.0995699
ENSG00000162490	1.09802	0.00945097	0.099777
ENSG00000037749	0.149526	0.00946116	0.0998279
ENSG00000167311	-1.30292	0.00947816	0.0999506
ENSG00000145949	-0.668996	0.00953182	0.1003
ENSG00000023608	-0.300307	0.00952512	0.1003
ENSG00000123908	0.0982521	0.00953291	0.1003
ENSG00000115806	0.163816	0.00952882	0.1003
ENSG00000148053	-0.341301	0.00955325	0.100342
ENSG00000167470	-0.278735	0.00955847	0.100342
ENSG00000132002	-0.257726	0.00954935	0.100342
ENSG00000198909	0.141479	0.00954407	0.100342
ENSG00000158158	-0.216921	0.00956697	0.100375
ENSG00000277363	-0.474625	0.00959478	0.10061
ENSG00000271079	-2.16432	0.00963445	0.100855
ENSG00000058085	-0.898032	0.00962464	0.100855
ENSG00000276043	-0.631279	0.00963259	0.100855
ENSG00000152433	-0.311488	0.00965048	0.100966
ENSG00000136160	-0.40642	0.00966321	0.101043
ENSG00000118503	-0.93924	0.0096706	0.101063
ENSG00000163071	0.428893	0.00973182	0.101646
ENSG00000111801	-0.275969	0.00974746	0.101752
ENSG00000214309	-0.308029	0.00975802	0.101805
ENSG00000167535	0.358921	0.00977578	0.101933
ENSG00000256060	-0.33061	0.00979264	0.102052
ENSG00000138303	-0.138288	0.00980535	0.102127
ENSG00000184675	-0.25382	0.0098178	0.1022
ENSG00000120705	0.12957	0.00983202	0.102274
ENSG00000070061	0.134912	0.00984117	0.102274
ENSG00000198848	0.889123	0.00984146	0.102274
ENSG00000188580	-0.635566	0.00985457	0.102353
ENSG00000075290	1.17406	0.00986333	0.102387
ENSG00000120063	-0.207577	0.00988672	0.102573
ENSG00000196357	0.229652	0.00989567	0.102608
ENSG00000244414	2.73279	0.00992463	0.102851
ENSG00000133704	0.12704	0.00998391	0.103408
ENSG00000100445	-0.194635	0.00999258	0.10344
ENSG00000278535	-0.274721	0.0100157	0.103555
ENSG00000140564	-0.132629	0.0100126	0.103555
ENSG00000214941	0.260164	0.0100203	0.103555
ENSG00000144504	0.335574	0.0100383	0.103683
ENSG00000135144	-0.748763	0.0100549	0.103739
ENSG00000163319	-0.211475	0.0100539	0.103739
ENSG00000184860	-0.590634	0.0100663	0.103742
ENSG00000148225	-0.326216	0.0100629	0.103742
ENSG00000179869	1.02126	0.0101057	0.10409
ENSG00000187867	0.77089	0.010117	0.104148
ENSG00000253304	0.3923	0.0101238	0.104161
ENSG00000164251	0.776571	0.0101497	0.104369
ENSG00000114316	0.105089	0.0101576	0.104393
ENSG00000132837	-0.602684	0.0102028	0.104684
ENSG00000136868	0.183328	0.0101921	0.104684
ENSG00000109814	0.288741	0.0101982	0.104684
ENSG00000163017	-1.45457	0.0102153	0.104754
ENSG00000198546	-0.243526	0.0102447	0.104979
ENSG00000146066	-0.19587	0.0102485	0.104979
ENSG00000203879	0.135998	0.0102565	0.105004
ENSG00000054938	1.11266	0.0102819	0.105205
ENSG00000166415	-1.61344	0.0103606	0.105778
ENSG00000135114	-0.821809	0.0103576	0.105778
ENSG00000150636	-0.329418	0.0103589	0.105778
ENSG00000049192	0.474153	0.0103448	0.105778
ENSG00000141499	-0.216457	0.010384	0.105959
ENSG00000110848	-1.13317	0.0104425	0.106495
ENSG00000133706	0.110757	0.0104508	0.106495
ENSG00000113716	0.125555	0.0104561	0.106495
ENSG00000175164	0.670399	0.0104595	0.106495
ENSG00000166224	0.225879	0.0104682	0.106526
ENSG00000189367	-0.687476	0.0105038	0.10682
ENSG00000067955	0.170394	0.0105086	0.10682
ENSG00000099624	-0.245778	0.0105264	0.106943
ENSG00000253276	-0.25675	0.0105464	0.107087
ENSG00000149575	0.286318	0.0105624	0.107159
ENSG00000115641	0.939546	0.010565	0.107159
ENSG00000164626	-0.711055	0.0105743	0.107196
ENSG00000189233	-1.2864	0.010618	0.107404
ENSG00000132702	-0.531155	0.0106066	0.107404
ENSG00000128534	-0.160267	0.0106148	0.107404
ENSG00000121743	0.468636	0.0106102	0.107404
ENSG00000125967	0.236216	0.0106396	0.107564
ENSG00000088205	0.137744	0.0106891	0.108005
ENSG00000235162	-0.676176	0.0107142	0.108185
ENSG00000166025	-0.381172	0.0107256	0.108185
ENSG00000175183	-0.363975	0.0107222	0.108185
ENSG00000144524	0.168722	0.0107301	0.108185
ENSG00000144893	0.45011	0.0107416	0.108242
ENSG00000133687	-0.283416	0.0107562	0.10833
ENSG00000067798	-0.404831	0.0108048	0.108703
ENSG00000047578	0.196673	0.0108026	0.108703
ENSG00000196376	-0.59021	0.0108343	0.10894
ENSG00000131966	-0.143298	0.0108556	0.109096
ENSG00000163660	-0.318642	0.0108789	0.109163
ENSG00000081760	-0.217515	0.0108825	0.109163
ENSG00000033627	0.114566	0.0108858	0.109163
ENSG00000065154	0.210485	0.0108704	0.109163
ENSG00000130054	-0.323132	0.0109024	0.109271
ENSG00000180530	-0.204212	0.0109137	0.109325
ENSG00000149582	-0.238524	0.0109314	0.109385
ENSG00000132510	-0.2054	0.0109282	0.109385
ENSG00000122126	-0.112592	0.0109404	0.109416
ENSG00000189050	-0.257009	0.0109692	0.109586
ENSG00000204195	1.17881	0.0109685	0.109586
ENSG00000173011	-0.150699	0.0109878	0.109654
ENSG00000120318	0.248778	0.0109832	0.109654
ENSG00000182795	-0.814334	0.0110074	0.109791
ENSG00000105835	-0.493257	0.0110276	0.109933
ENSG00000198911	-0.317015	0.0110443	0.110041
ENSG00000104866	0.17385	0.0110628	0.110107
ENSG00000143401	0.21325	0.0110612	0.110107
ENSG00000198668	0.167584	0.0110912	0.110331
ENSG00000181562	-1.81821	0.011133	0.110687
ENSG00000166046	0.287853	0.0111836	0.111131
ENSG00000178974	-0.152218	0.0112414	0.111646
ENSG00000168938	-0.132276	0.011258	0.111691
ENSG00000068784	0.162727	0.0112535	0.111691
ENSG00000170185	-0.165688	0.0112767	0.111785
ENSG00000170485	0.259004	0.0112795	0.111785
ENSG00000133104	0.162152	0.0112948	0.111877
ENSG00000165259	-0.248039	0.0113109	0.111978
ENSG00000169946	-0.126861	0.0113211	0.112005
ENSG00000133030	0.132525	0.0113257	0.112005
ENSG00000089876	0.211544	0.0113355	0.112042
ENSG00000189077	0.208275	0.0113566	0.112191
ENSG00000101197	1.49884	0.0113653	0.112217
ENSG00000043591	-0.2794	0.0114	0.112475
ENSG00000171793	-0.276913	0.0114035	0.112475
ENSG00000144847	-0.570549	0.0114135	0.112514
ENSG00000104964	-0.147039	0.0114244	0.112562
ENSG00000221988	-0.162732	0.0114636	0.112889
ENSG00000172046	-0.117086	0.011503	0.113216
ENSG00000134265	0.204253	0.0115101	0.113226
ENSG00000123975	-0.662647	0.011521	0.113274
ENSG00000163126	-0.600282	0.0115388	0.113329
ENSG00000137845	0.128119	0.011537	0.113329
ENSG00000075413	-0.201951	0.0115528	0.113406
ENSG00000084652	0.172751	0.0115933	0.113744
ENSG00000185630	-0.176151	0.0116518	0.114198
ENSG00000011243	-0.16464	0.0116482	0.114198
ENSG00000079999	-0.158096	0.0116587	0.114205
ENSG00000140853	-0.347354	0.0116874	0.114366
ENSG00000090565	0.160588	0.0116834	0.114366
ENSG00000168928	-2.15384	0.0117131	0.114499
ENSG00000162267	-0.694418	0.0117195	0.114499
ENSG00000175294	0.758619	0.0117187	0.114499
ENSG00000154265	-0.25778	0.0117761	0.114931
ENSG00000104613	0.109255	0.0117721	0.114931
ENSG00000065534	-0.43695	0.0118062	0.115165
ENSG00000141424	0.176527	0.0118284	0.11532
ENSG00000011638	0.297531	0.0118395	0.115368
ENSG00000129991	0.41548	0.0118553	0.115462
ENSG00000113209	-0.488598	0.0118749	0.115482
ENSG00000114948	-0.373543	0.011873	0.115482
ENSG00000146918	-0.203266	0.011876	0.115482
ENSG00000159346	0.141728	0.011923	0.115878
ENSG00000188486	-0.262741	0.011942	0.116002
ENSG00000139083	0.240395	0.0119617	0.116133
ENSG00000187630	-0.297567	0.0120074	0.116516
ENSG00000118526	0.450806	0.0120166	0.116544
ENSG00000158321	-0.221383	0.0120327	0.11664
ENSG00000120690	-0.22184	0.0120817	0.117054
ENSG00000226807	1.15202	0.0121012	0.117182
ENSG00000181518	-2.42368	0.0121216	0.117319
ENSG00000165272	-0.725231	0.0121306	0.117345
ENSG00000212724	-4.60146	0.0121571	0.117377
ENSG00000204334	-0.431486	0.0121527	0.117377
ENSG00000140332	-0.316686	0.0121592	0.117377
ENSG00000286001	0.363864	0.0121512	0.117377
ENSG00000161791	0.319858	0.0122311	0.11801
ENSG00000144401	-0.18414	0.0122551	0.11818
ENSG00000145990	-0.312165	0.0122886	0.118391
ENSG00000131153	0.401873	0.0122897	0.118391
ENSG00000166685	0.113228	0.0123769	0.11917
ENSG00000183324	-0.728581	0.0124246	0.119507
ENSG00000127241	0.567515	0.0124249	0.119507
ENSG00000100796	-0.0984172	0.0124892	0.120002
ENSG00000173120	-0.0586213	0.0124851	0.120002
ENSG00000213337	-0.268734	0.0125403	0.12032
ENSG00000119616	0.122975	0.0125396	0.12032
ENSG00000112473	0.185035	0.0125417	0.12032
ENSG00000145088	-0.356549	0.0125508	0.120345
ENSG00000127463	-0.089472	0.0125703	0.12047
ENSG00000142546	-0.127353	0.0125774	0.120476
ENSG00000158156	-0.176676	0.0125919	0.120553
ENSG00000108100	0.151386	0.0126269	0.120764
ENSG00000101846	0.291193	0.0126237	0.120764
ENSG00000145331	-0.331437	0.0126671	0.121086
ENSG00000158195	0.195748	0.0126852	0.121197
ENSG00000132819	-0.306379	0.0127122	0.121363
ENSG00000130702	-0.227584	0.0127156	0.121363
ENSG00000240303	0.33951	0.0127319	0.121456
ENSG00000080546	-0.218065	0.0127495	0.121561
ENSG00000139865	2.21083	0.0127927	0.12191
ENSG00000170525	-0.85588	0.0127996	0.121914
ENSG00000171219	-0.620638	0.0128158	0.122006
ENSG00000175206	0.619681	0.0128931	0.122616
ENSG00000106819	0.846868	0.0128868	0.122616
ENSG00000132182	-0.245313	0.0129143	0.122657
ENSG00000140830	-0.23282	0.0129171	0.122657
ENSG00000116885	-0.218206	0.0129162	0.122657
ENSG00000132185	-1.77115	0.0129453	0.122811
ENSG00000145241	-0.138548	0.0129466	0.122811
ENSG00000179271	-0.205436	0.0129598	0.122811
ENSG00000090530	0.835793	0.0129579	0.122811
ENSG00000174307	0.367554	0.0129833	0.122971
ENSG00000163872	0.200672	0.0130058	0.123121
ENSG00000197375	-0.29037	0.0130127	0.123125
ENSG00000145428	-0.479226	0.0130392	0.123313
ENSG00000101251	-1.53404	0.0130851	0.12362
ENSG00000143847	0.293208	0.0130798	0.12362
ENSG00000274290	-0.305666	0.0130999	0.123698
ENSG00000147614	3.15448	0.0131249	0.123871
ENSG00000103485	-0.399292	0.0131437	0.123965
ENSG00000166111	1.06044	0.0131482	0.123965
ENSG00000196136	-2.9299	0.0131686	0.124037
ENSG00000088726	-0.619715	0.0131758	0.124037
ENSG00000178031	-0.610819	0.0131704	0.124037
ENSG00000171867	-0.232112	0.013188	0.124088
ENSG00000152208	-1.14065	0.0132006	0.124144
ENSG00000063245	-0.139848	0.013245	0.124499
ENSG00000090539	0.260599	0.0132756	0.124723
ENSG00000152990	-0.211496	0.0133043	0.12493
ENSG00000135426	-0.733347	0.0133429	0.125229
ENSG00000183684	-0.133305	0.0133668	0.12539
ENSG00000141569	0.1997	0.0133907	0.125551
ENSG00000145982	-0.161069	0.0134461	0.126007
ENSG00000177181	0.34479	0.0134564	0.12604
ENSG00000175265	-0.508391	0.0134665	0.126052
ENSG00000171155	-0.201728	0.0134712	0.126052
ENSG00000150760	0.212596	0.0134885	0.12615
ENSG00000175520	1.21041	0.0134979	0.126175
ENSG00000133740	-0.24262	0.0135248	0.126363
ENSG00000108599	0.115318	0.0135918	0.126798
ENSG00000168259	0.179304	0.0135851	0.126798
ENSG00000214652	0.584859	0.0135786	0.126798
ENSG00000172322	-0.860781	0.0136224	0.126955
ENSG00000100234	-0.228243	0.0136166	0.126955
[truncated: 16,606 more rows]

## Sheet: DESeq2_AFLAvsSRLA
Supplemental Table S4. Differentially expressed genes across anatomical sides, disease status, or in each of the four groups
Disease status contrast	AFLA-upregulated logFC < 0			DESeq2's Wald test for differential expression analysis with FDR-corrected p-values
LA - AF vs SR	SRLA-upregulated log2FC > 0			Threshold for significance padj < 0.05
Ensembl ID	log2FoldChange	pvalue	padj
ENSG00000187193	2.1925	8.82e-16	1.64e-11
ENSG00000280670	2.17578	1.6e-13	1.49e-09
ENSG00000182667	1.64231	8.06e-11	4.99e-07
ENSG00000127124	0.856778	8.8e-10	4.09e-06
ENSG00000066468	2.1497	2.87e-09	1.07e-05
ENSG00000114737	-1.62019	4.21e-09	1.31e-05
ENSG00000113231	-1.11742	8.52e-09	2.27e-05
ENSG00000198133	1.10322	1.04e-08	2.42e-05
ENSG00000175287	0.799723	2.58e-08	5.34e-05
ENSG00000159248	2.38664	1.08e-07	0.000195198
ENSG00000172831	-0.720182	1.15e-07	0.000195198
ENSG00000136859	-1.07764	1.86e-07	0.000288053
ENSG00000065057	0.6051	2.58e-07	0.000368578
ENSG00000242265	1.30329	3.18e-07	0.000422238
ENSG00000006283	2.18626	3.4e-07	0.000422238
ENSG00000165071	-1.05702	4.23e-07	0.000491443
ENSG00000137507	-0.834624	5.41e-07	0.000591476
ENSG00000136267	1.97648	7.56e-07	0.000703368
ENSG00000169071	0.78936	7.37e-07	0.000703368
ENSG00000087258	0.770145	7.2e-07	0.000703368
ENSG00000138674	-0.397849	8.24e-07	0.000707226
ENSG00000092054	-2.64939	8.36e-07	0.000707226
ENSG00000144891	1.05939	9.66e-07	0.000781555
ENSG00000116981	1.03954	1.02e-06	0.000793582
ENSG00000179603	-3.55743	1.08e-06	0.000804397
ENSG00000105251	1.10894	1.2e-06	0.000859253
ENSG00000167646	-2.4278	1.33e-06	0.000882369
ENSG00000170638	0.325762	1.28e-06	0.000882369
ENSG00000133067	2.07666	1.71e-06	0.00109623
ENSG00000002330	0.460688	2.03e-06	0.00126133
ENSG00000115808	-0.588266	2.11e-06	0.00126326
ENSG00000260428	-1.25033	2.39e-06	0.00138942
ENSG00000166592	-1.01578	3.66e-06	0.0020655
ENSG00000185760	2.07261	4.22e-06	0.00230772
ENSG00000124749	-1.08748	4.39e-06	0.00233504
ENSG00000213626	-1.26921	4.65e-06	0.00240478
ENSG00000182177	-1.25692	4.97e-06	0.00249945
ENSG00000148655	0.622154	5.62e-06	0.00275349
ENSG00000261787	1.36266	7.17e-06	0.00341927
ENSG00000176454	0.592507	7.47e-06	0.00347306
ENSG00000083720	-0.670687	7.77e-06	0.00352583
ENSG00000117450	0.850762	7.99e-06	0.00353953
ENSG00000131149	0.382602	8.76e-06	0.00379076
ENSG00000111906	0.419461	1.04e-05	0.00438487
ENSG00000170035	0.368215	1.06e-05	0.00439256
ENSG00000116983	1.89673	1.13e-05	0.00445907
ENSG00000103710	0.70217	1.12e-05	0.00445907
ENSG00000119125	3.0138	1.33e-05	0.00510631
ENSG00000148219	2.10412	1.35e-05	0.00510631
ENSG00000109794	0.596374	1.37e-05	0.00511
ENSG00000158816	2.60248	1.45e-05	0.00528592
ENSG00000183682	0.901079	1.73e-05	0.00606541
ENSG00000125503	-0.819725	1.73e-05	0.00606541
ENSG00000196872	1.10154	1.95e-05	0.00661522
ENSG00000152154	1.02037	1.96e-05	0.00661522
ENSG00000164070	-0.876281	2.02e-05	0.00671595
ENSG00000145358	1.28416	2.22e-05	0.00709845
ENSG00000107518	-2.15521	2.25e-05	0.00709845
ENSG00000161647	0.828879	2.23e-05	0.00709845
ENSG00000179399	1.98479	2.39e-05	0.00739551
ENSG00000140367	-0.451185	2.49e-05	0.00757836
ENSG00000131094	1.74505	2.54e-05	0.00762635
ENSG00000073350	0.576455	2.68e-05	0.00791962
ENSG00000198585	-0.27751	2.85e-05	0.0080328
ENSG00000172209	0.909857	2.8e-05	0.0080328
ENSG00000186185	1.89664	2.85e-05	0.0080328
ENSG00000008083	0.256533	2.96e-05	0.00821654
ENSG00000175182	0.426362	3.08e-05	0.00842137
ENSG00000163590	0.721732	3.3e-05	0.00890991
ENSG00000064687	0.82528	3.47e-05	0.00921966
ENSG00000139209	1.40473	3.69e-05	0.00952923
ENSG00000169918	0.700525	3.67e-05	0.00952923
ENSG00000111647	-0.288326	3.79e-05	0.00965229
ENSG00000168502	-1.25892	4.06e-05	0.0102013
ENSG00000136928	3.32627	4.33e-05	0.0107399
ENSG00000155511	-1.38932	4.9e-05	0.0120031
ENSG00000142279	-0.53043	5.05e-05	0.0121917
ENSG00000164591	-0.987691	5.28e-05	0.0122659
ENSG00000076716	0.832529	5.25e-05	0.0122659
ENSG00000100461	0.194511	5.21e-05	0.0122659
ENSG00000138759	0.530362	5.38e-05	0.0123352
ENSG00000139044	-0.599925	5.44e-05	0.0123352
ENSG00000164309	-0.715788	5.65e-05	0.0125198
ENSG00000261739	1.15389	5.61e-05	0.0125198
ENSG00000144331	-0.62554	5.86e-05	0.0128182
ENSG00000182732	0.894531	6.13e-05	0.0132487
ENSG00000149679	0.915993	6.2e-05	0.0132487
ENSG00000175745	0.644445	6.78e-05	0.014322
ENSG00000134253	0.444645	7.18e-05	0.0147622
ENSG00000115762	-0.364713	7.29e-05	0.0147622
ENSG00000004468	1.36321	7.23e-05	0.0147622
ENSG00000175344	1.80746	7.3e-05	0.0147622
ENSG00000235169	0.954815	7.47e-05	0.0149488
ENSG00000060656	0.805894	7.61e-05	0.0150375
ENSG00000144233	0.252867	7.76e-05	0.0150375
ENSG00000164733	-0.353895	7.72e-05	0.0150375
ENSG00000183837	-1.20729	8.25e-05	0.0158227
ENSG00000185483	-0.686315	8.54e-05	0.0160541
ENSG00000153933	-0.327744	8.54e-05	0.0160541
ENSG00000155749	-0.830207	8.76e-05	0.0163019
ENSG00000179915	0.945637	9e-05	0.0164195
ENSG00000077616	0.662411	8.94e-05	0.0164195
ENSG00000087303	0.51463	9.1e-05	0.0164265
ENSG00000153303	2.82287	9.19e-05	0.0164298
ENSG00000014257	1.51392	9.37e-05	0.0164634
ENSG00000170632	-0.281233	9.38e-05	0.0164634
ENSG00000156931	-1.02446	0.000110311	0.019
ENSG00000164074	-1.06702	0.000110065	0.019
ENSG00000073536	-0.553521	0.000112635	0.0192224
ENSG00000106302	-2.15559	0.0001151	0.0194051
ENSG00000186073	-0.581998	0.000115792	0.0194051
ENSG00000248713	0.958467	0.000122095	0.0202787
ENSG00000091262	0.963565	0.000136283	0.0224348
ENSG00000206561	-1.31635	0.00013907	0.0224954
ENSG00000103319	0.356943	0.000138075	0.0224954
ENSG00000108852	0.636605	0.000140502	0.0225312
ENSG00000107937	-0.220929	0.0001433	0.0227835
ENSG00000127955	0.384856	0.000147546	0.0232597
ENSG00000113916	0.909508	0.000153893	0.0237348
ENSG00000050165	-0.706913	0.000154387	0.0237348
ENSG00000135447	1.09955	0.000153008	0.0237348
ENSG00000185742	3.01549	0.000156124	0.0238051
ENSG00000174611	0.925494	0.000158955	0.0240397
ENSG00000143434	0.376593	0.000177356	0.0261327
ENSG00000198719	0.989351	0.000174397	0.0261327
ENSG00000167778	-0.410573	0.000178414	0.0261327
ENSG00000134042	1.30769	0.00017747	0.0261327
ENSG00000100626	0.830909	0.000184731	0.0268465
ENSG00000121957	0.658941	0.000187683	0.026856
ENSG00000145808	1.24455	0.000187306	0.026856
ENSG00000075886	1.40742	0.000191453	0.0271864
ENSG00000196199	-0.262662	0.000195191	0.0274704
ENSG00000105707	1.30573	0.000196407	0.0274704
ENSG00000188573	-2.2036	0.000205581	0.0283767
ENSG00000205363	0.578992	0.000205938	0.0283767
ENSG00000155816	1.66484	0.000214568	0.0293485
ENSG00000172954	-0.654156	0.000226816	0.0303542
ENSG00000112144	-0.538343	0.00022386	0.0303542
ENSG00000147041	-3.07656	0.00022649	0.0303542
ENSG00000172985	-0.355848	0.000230789	0.0306653
ENSG00000133121	0.310511	0.000233241	0.0307713
ENSG00000159348	-0.507382	0.000239736	0.0311859
ENSG00000140632	-0.171111	0.00023876	0.0311859
ENSG00000153391	0.375196	0.000242064	0.03127
ENSG00000157470	0.920717	0.000250798	0.0321748
ENSG00000131389	-1.20334	0.000254689	0.0323167
ENSG00000102109	-2.65181	0.000256126	0.0323167
ENSG00000141736	0.433491	0.000257116	0.0323167
ENSG00000176973	0.402798	0.000262446	0.0327652
ENSG00000143324	-0.72797	0.00026863	0.0331707
ENSG00000106304	-4.37085	0.000271363	0.0331707
ENSG00000091127	-0.338314	0.000272808	0.0331707
ENSG00000103404	0.655242	0.000272826	0.0331707
ENSG00000165675	-0.309098	0.000282437	0.0341162
ENSG00000164342	0.65282	0.000291793	0.0347945
ENSG00000099953	0.841489	0.000289981	0.0347945
ENSG00000161202	-0.298664	0.000297754	0.0352791
ENSG00000120251	2.13277	0.000305558	0.0355249
ENSG00000169499	-0.611819	0.000303889	0.0355249
ENSG00000180884	-0.370952	0.000303949	0.0355249
ENSG00000161714	0.702552	0.000321029	0.0370919
ENSG00000123689	0.969171	0.000323592	0.0371572
ENSG00000181408	-1.40833	0.000344945	0.039366
ENSG00000040731	2.14001	0.000356647	0.0399659
ENSG00000112964	0.448693	0.000354455	0.0399659
ENSG00000128285	-1.57181	0.00035571	0.0399659
ENSG00000178585	0.431325	0.000361735	0.0401749
ENSG00000125675	1.37006	0.000362831	0.0401749
ENSG00000123700	-1.17121	0.000367376	0.0404374
ENSG00000183044	-1.14272	0.000394224	0.0431374
ENSG00000145681	-1.14833	0.0004002	0.0435352
ENSG00000138646	-0.660279	0.000408392	0.044168
ENSG00000108946	-0.654372	0.00041442	0.0445609
ENSG00000126106	0.462868	0.000435824	0.0459612
ENSG00000184500	-0.497511	0.000437977	0.0459612
ENSG00000064225	-0.572395	0.000437611	0.0459612
ENSG00000095951	-0.24257	0.000439796	0.0459612
ENSG00000130589	0.359411	0.000432903	0.0459612
ENSG00000106991	-0.619379	0.000442617	0.0459975
ENSG00000143933	-0.382004	0.000450863	0.0465282
ENSG00000127318	-3.83193	0.000452726	0.0465282
ENSG00000172995	2.02579	0.000456445	0.0466527
ENSG00000135250	-0.256251	0.000463348	0.0468258
ENSG00000165699	-0.42752	0.000461313	0.0468258
ENSG00000166326	-0.161524	0.000465691	0.0468258
ENSG00000110799	-0.736863	0.000468248	0.0468298
ENSG00000103021	-0.417377	0.000475583	0.0473091
ENSG00000075711	-0.31288	0.00048324	0.0476533
ENSG00000243978	-0.830711	0.000484167	0.0476533
ENSG00000197982	0.280643	0.000506002	0.0476906
ENSG00000143179	-0.419424	0.00051055	0.0476906
ENSG00000143753	0.382956	0.000501633	0.0476906
ENSG00000151014	0.383181	0.000491069	0.0476906
ENSG00000138738	-0.5703	0.000501111	0.0476906
ENSG00000082014	0.376616	0.000495698	0.0476906
ENSG00000156787	-0.430044	0.000502635	0.0476906
ENSG00000167771	0.727418	0.00050554	0.0476906
ENSG00000186174	-0.312811	0.000517875	0.0476906
ENSG00000234438	0.811296	0.00051629	0.0476906
ENSG00000167434	0.934643	0.000514948	0.0476906
ENSG00000104969	-0.444979	0.000512548	0.0476906
ENSG00000204866	3.07237	0.000498634	0.0476906
ENSG00000007350	0.899084	0.000520533	0.0476993
ENSG00000095209	0.570099	0.000524346	0.0478132
ENSG00000108551	2.56408	0.000529659	0.0480621
ENSG00000109107	0.637153	0.000541836	0.0489283
ENSG00000186867	-1.71971	0.000545388	0.0490111
ENSG00000163291	0.488682	0.00057002	0.0502536
ENSG00000198937	0.472306	0.000567653	0.0502536
ENSG00000137834	-0.831419	0.000564965	0.0502536
ENSG00000161682	0.894166	0.000564756	0.0502536
ENSG00000180354	-0.494794	0.000575574	0.0503032
ENSG00000133816	-0.451002	0.00057599	0.0503032
ENSG00000133107	1.05999	0.000581237	0.0505242
ENSG00000134323	-1.35437	0.000585573	0.0506032
ENSG00000033867	0.459488	0.000590308	0.0506032
ENSG00000141744	0.852553	0.000588675	0.0506032
ENSG00000198517	-0.682456	0.000593795	0.0506687
ENSG00000183454	0.896058	0.000607592	0.0516092
ENSG00000105048	-1.41577	0.000623353	0.0527073
ENSG00000133477	0.762036	0.000626787	0.0527579
ENSG00000117448	0.419678	0.00066412	0.0556173
ENSG00000137942	-0.424421	0.000669728	0.0556173
ENSG00000143416	0.763875	0.000668097	0.0556173
ENSG00000122218	-0.210948	0.000681894	0.056376
ENSG00000158850	-0.224452	0.000690322	0.0565413
ENSG00000164270	0.668095	0.000690416	0.0565413
ENSG00000129682	0.654627	0.000697393	0.0565413
ENSG00000111537	-2.17098	0.00069703	0.0565413
ENSG00000108961	0.649037	0.000699092	0.0565413
ENSG00000140459	-0.976522	0.000706608	0.0569018
ENSG00000156219	0.935188	0.00071219	0.0571042
ENSG00000130956	-0.33014	0.000735706	0.0587365
ENSG00000141540	0.449819	0.000745977	0.0593019
ENSG00000166206	0.782444	0.000757669	0.0598939
ENSG00000092377	1.92266	0.000759863	0.0598939
ENSG00000104369	0.556623	0.000763434	0.0599215
ENSG00000198380	-0.455946	0.000774176	0.0604636
ENSG00000123975	1.16092	0.000776842	0.0604636
ENSG00000135632	-0.319794	0.000801008	0.0609898
ENSG00000145721	2.14036	0.000800864	0.0609898
ENSG00000129295	-0.900935	0.000791796	0.0609898
ENSG00000175274	0.71749	0.000804305	0.0609898
ENSG00000161664	0.460753	0.00080056	0.0609898
ENSG00000089199	-1.21438	0.000806552	0.0609898
ENSG00000153902	0.521812	0.000798196	0.0609898
ENSG00000151640	-2.26549	0.000838462	0.0627214
ENSG00000140859	-0.484889	0.000836284	0.0627214
ENSG00000205726	0.284128	0.000839567	0.0627214
ENSG00000163346	0.407055	0.000868203	0.0644125
ENSG00000186376	0.242756	0.000876054	0.0644125
ENSG00000108984	0.667313	0.00087429	0.0644125
ENSG00000108861	-0.476864	0.000872381	0.0644125
ENSG00000068976	0.785578	0.000881752	0.0645762
ENSG00000146215	-1.4589	0.00088893	0.0648108
ENSG00000180304	0.315918	0.000891924	0.0648108
ENSG00000025156	0.593379	0.000897988	0.0649976
ENSG00000124155	-0.258032	0.000916009	0.0660449
ENSG00000205133	-0.687887	0.000933889	0.0670441
ENSG00000250644	-1.4563	0.000940446	0.0670441
ENSG00000103145	0.314841	0.00094068	0.0670441
ENSG00000070159	-0.543435	0.000946539	0.0672043
ENSG00000157087	1.21114	0.00096472	0.0677197
ENSG00000165633	0.300494	0.00096456	0.0677197
ENSG00000172782	4.09445	0.000958142	0.0677197
ENSG00000156471	0.639044	0.000982058	0.0679117
ENSG00000130222	1.80745	0.00098144	0.0679117
ENSG00000101144	1.29521	0.000973331	0.0679117
ENSG00000105656	0.350319	0.000975444	0.0679117
ENSG00000139174	-0.558625	0.000995318	0.0685737
ENSG00000169860	0.734611	0.00100814	0.0689463
ENSG00000101665	-0.547776	0.00100696	0.0689463
ENSG00000088926	5.04735	0.00103008	0.0690397
ENSG00000148600	1.24892	0.00102042	0.0690397
ENSG00000139572	-4.5137	0.00102972	0.0690397
ENSG00000111536	-3.06935	0.00103177	0.0690397
ENSG00000178078	0.731588	0.00102224	0.0690397
ENSG00000172346	0.636815	0.00101538	0.0690397
ENSG00000012660	0.421012	0.00105284	0.070197
ENSG00000137558	2.02916	0.00105776	0.0702729
ENSG00000140403	-0.484181	0.00107785	0.0713532
ENSG00000109189	-0.566446	0.00108874	0.0715643
ENSG00000154556	-0.636874	0.00108782	0.0715643
ENSG00000140199	0.218923	0.00110972	0.0722236
ENSG00000087250	1.08349	0.00111042	0.0722236
ENSG00000270379	-1.44396	0.00110917	0.0722236
ENSG00000037637	0.234257	0.00112048	0.0725915
ENSG00000116183	-1.17562	0.00113168	0.0725915
ENSG00000163812	-0.244734	0.00112698	0.0725915
ENSG00000174276	0.323149	0.00112849	0.0725915
ENSG00000163576	2.3417	0.00115101	0.072716
ENSG00000283128	2.28867	0.00114642	0.072716
ENSG00000175556	0.643593	0.0011377	0.072716
ENSG00000198546	0.407693	0.0011511	0.072716
ENSG00000134532	0.576556	0.00115317	0.072716
ENSG00000117984	-0.373866	0.00116191	0.0730195
ENSG00000171853	0.312634	0.00116716	0.0731029
ENSG00000163492	-0.725405	0.00117297	0.0732198
ENSG00000183891	0.644556	0.00118908	0.073486
ENSG00000120693	-0.888728	0.00118558	0.073486
ENSG00000168907	1.62631	0.00118857	0.073486
ENSG00000115641	-1.58417	0.00120479	0.0740902
ENSG00000135503	0.249089	0.0012071	0.0740902
ENSG00000161888	0.794925	0.00121081	0.0740902
ENSG00000106025	-0.346804	0.00121866	0.0741413
ENSG00000100433	2.14875	0.00121961	0.0741413
ENSG00000137880	-1.08888	0.00122567	0.0742669
ENSG00000230778	1.83594	0.00123418	0.0745395
ENSG00000136026	-0.416093	0.00125075	0.075296
ENSG00000198363	0.219681	0.0012641	0.0758543
ENSG00000132623	-0.415946	0.0012862	0.076932
ENSG00000130348	-0.478988	0.00132145	0.0783972
ENSG00000137821	0.637396	0.00131987	0.0783972
ENSG00000157538	-0.228882	0.00132334	0.0783972
ENSG00000096060	0.587274	0.00132989	0.0785352
ENSG00000123684	0.333704	0.00135822	0.0799547
ENSG00000179071	-0.797465	0.00138154	0.0810706
ENSG00000177752	0.757426	0.00138935	0.0812726
ENSG00000181518	4.72526	0.00142193	0.0829175
ENSG00000139410	-0.829622	0.00143231	0.0830159
ENSG00000090615	-0.339065	0.00143254	0.0830159
ENSG00000197859	-1.05926	0.00145692	0.0841666
ENSG00000048140	-0.235662	0.00148206	0.0843097
ENSG00000011275	-0.611895	0.00147529	0.0843097
ENSG00000065923	0.518917	0.00147217	0.0843097
ENSG00000197168	-0.843596	0.00147317	0.0843097
ENSG00000168748	-2.42964	0.00147841	0.0843097
ENSG00000055147	-0.221566	0.00149338	0.0846947
ENSG00000136002	0.862431	0.00150906	0.0851011
ENSG00000107317	0.578028	0.00151885	0.0851011
ENSG00000188523	0.548609	0.0015124	0.0851011
ENSG00000132938	0.541735	0.00151606	0.0851011
ENSG00000126500	0.70986	0.00155747	0.0870033
ENSG00000068885	-0.245828	0.00157247	0.0873167
ENSG00000164542	0.611447	0.00156957	0.0873167
ENSG00000163867	-0.232382	0.00158494	0.087455
ENSG00000141314	1.36033	0.00159377	0.087455
ENSG00000131409	0.863163	0.00158597	0.087455
ENSG00000100249	2.94496	0.00159006	0.087455
ENSG00000197461	-0.458009	0.00161049	0.0881129
ENSG00000163406	0.900335	0.00165591	0.0899355
ENSG00000261272	3.57647	0.00166915	0.0899355
ENSG00000175220	-0.590097	0.00166404	0.0899355
ENSG00000171314	-0.407027	0.00165378	0.0899355
ENSG00000141622	0.686197	0.00167282	0.0899355
ENSG00000166289	0.878759	0.00166696	0.0899355
ENSG00000139112	-0.399967	0.00167933	0.0900258
ENSG00000198324	-0.391649	0.00168879	0.0901447
ENSG00000179409	0.260213	0.00169124	0.0901447
ENSG00000100276	0.984664	0.00170688	0.0907184
ENSG00000197245	-0.531087	0.00175023	0.0912074
ENSG00000182827	-0.27245	0.00175531	0.0912074
ENSG00000128595	-0.396136	0.00175462	0.0912074
ENSG00000130066	0.384408	0.00173915	0.0912074
ENSG00000198873	-0.462242	0.00175067	0.0912074
ENSG00000107562	-0.862547	0.00173873	0.0912074
ENSG00000088992	0.742783	0.00172866	0.0912074
ENSG00000275700	-0.212134	0.00175218	0.0912074
ENSG00000243896	1.07856	0.00176538	0.091475
ENSG00000173210	0.412117	0.00178161	0.0915275
ENSG00000187372	0.32774	0.00179591	0.0915275
ENSG00000169306	0.724662	0.00179108	0.0915275
ENSG00000148677	-0.700061	0.00179246	0.0915275
ENSG00000126773	-0.292671	0.00178514	0.0915275
ENSG00000101204	2.06471	0.00179279	0.0915275
ENSG00000131771	0.855354	0.00180862	0.0919235
ENSG00000071242	-0.621034	0.00182154	0.0923276
ENSG00000143393	0.160674	0.00184282	0.0926988
ENSG00000115204	-0.247232	0.00184784	0.0926988
ENSG00000164109	0.631348	0.00185553	0.0926988
ENSG00000198814	-0.393791	0.00185429	0.0926988
ENSG00000156011	-0.511227	0.00183628	0.0926988
ENSG00000148634	-0.366433	0.00186374	0.0926988
ENSG00000102189	-0.259624	0.00185932	0.0926988
ENSG00000138246	-0.179626	0.00190078	0.0942886
ENSG00000151746	-0.515809	0.00190661	0.0943265
ENSG00000138463	0.326627	0.00194162	0.0955506
ENSG00000214309	0.500848	0.00193762	0.0955506
ENSG00000165495	0.427293	0.00198672	0.0975116
ENSG00000092201	-0.153596	0.002013	0.0985418
ENSG00000157600	-0.398716	0.00202668	0.0989511
ENSG00000132768	-0.34863	0.00206289	0.100455
ENSG00000183597	-0.491118	0.00207346	0.100706
ENSG00000152086	1.59896	0.00210249	0.101061
ENSG00000130032	0.908625	0.00209724	0.101061
ENSG00000156345	0.504859	0.00209971	0.101061
ENSG00000182103	0.957337	0.00208883	0.101061
ENSG00000163288	1.24708	0.0021174	0.101515
ENSG00000005249	0.630727	0.00218881	0.104546
ENSG00000214960	0.382531	0.00219185	0.104546
ENSG00000120833	-0.844771	0.0021983	0.104585
ENSG00000180875	2.56738	0.00221826	0.104998
ENSG00000112977	-0.438109	0.00221542	0.104998
ENSG00000168702	2.14582	0.00224119	0.105546
ENSG00000152256	-0.491543	0.00223895	0.105546
ENSG00000068024	0.311971	0.0022757	0.1069
ENSG00000145708	-1.26489	0.00229166	0.107071
ENSG00000105290	-0.541999	0.00229659	0.107071
ENSG00000099994	0.728561	0.00229016	0.107071
ENSG00000148842	-0.392031	0.00236921	0.109673
ENSG00000165899	0.80043	0.00236211	0.109673
ENSG00000140948	0.21585	0.0023701	0.109673
ENSG00000040933	-0.316184	0.00240249	0.110763
ENSG00000075223	0.445676	0.00240556	0.110763
ENSG00000074317	1.21971	0.0024401	0.112076
ENSG00000187189	0.265162	0.0024481	0.112167
ENSG00000168481	1.17604	0.00246309	0.112576
ENSG00000168092	-0.226889	0.00248029	0.113084
ENSG00000182378	0.565612	0.00250149	0.11365
ENSG00000089195	-0.399309	0.00250491	0.11365
ENSG00000152104	-0.525608	0.00253061	0.114536
ENSG00000070759	0.438366	0.00256003	0.114784
ENSG00000215218	0.518789	0.00254954	0.114784
ENSG00000133169	-1.57105	0.00256654	0.114784
ENSG00000162076	0.41229	0.0025614	0.114784
ENSG00000167363	-0.310391	0.00256695	0.114784
ENSG00000158079	-0.331302	0.00264429	0.117959
ENSG00000116254	-1.14204	0.00265583	0.118191
ENSG00000142945	0.647335	0.00268317	0.118869
ENSG00000241935	-0.903348	0.00268385	0.118869
ENSG00000039600	0.99522	0.00270231	0.119402
ENSG00000118997	0.899723	0.00274075	0.120631
ENSG00000196542	1.30496	0.00274958	0.120631
ENSG00000166669	-0.350613	0.00274441	0.120631
ENSG00000079215	0.669473	0.00277639	0.121106
ENSG00000089101	-2.83653	0.00277034	0.121106
ENSG00000213023	2.02835	0.00277993	0.121106
ENSG00000158683	0.753657	0.00280565	0.121722
ENSG00000166689	-0.949004	0.00280715	0.121722
ENSG00000132932	-1.3672	0.0028261	0.122259
ENSG00000151327	-0.48186	0.00283324	0.122283
ENSG00000116127	-0.169311	0.00290939	0.124668
ENSG00000011523	-0.263096	0.002913	0.124668
ENSG00000157680	-1.15853	0.00290851	0.124668
ENSG00000198934	-0.382655	0.00291531	0.124668
ENSG00000196109	-0.693646	0.00295698	0.12616
ENSG00000113494	1.11568	0.00297135	0.126483
ENSG00000170873	0.376376	0.00298382	0.126724
ENSG00000189171	0.642618	0.00299894	0.126886
ENSG00000163380	-0.429196	0.00300811	0.126886
ENSG00000188243	-0.214918	0.00300635	0.126886
ENSG00000147383	0.432023	0.00301765	0.127001
ENSG00000170509	1.45849	0.00303809	0.127572
ENSG00000174136	0.246101	0.00304761	0.127684
ENSG00000178125	1.22005	0.00310393	0.129751
ENSG00000183955	-0.213218	0.00312347	0.130128
ENSG00000132613	-0.331466	0.00312694	0.130128
ENSG00000123901	1.16549	0.00313415	0.130137
ENSG00000143443	0.365982	0.00314412	0.130261
ENSG00000143013	0.534194	0.00318511	0.131581
ENSG00000234545	0.369854	0.00319721	0.131581
ENSG00000178980	0.308132	0.00319291	0.131581
ENSG00000168394	0.349744	0.00322293	0.132341
ENSG00000147905	-0.231367	0.00322992	0.132341
ENSG00000113805	0.51088	0.00324752	0.13277
ENSG00000100399	0.629051	0.00326588	0.133228
ENSG00000235109	-0.393631	0.00327909	0.133474
ENSG00000137561	3.03808	0.0033021	0.134117
ENSG00000141084	-0.219212	0.00331485	0.134342
ENSG00000158786	-3.76049	0.00332749	0.134561
ENSG00000188305	0.908364	0.00333952	0.134754
ENSG00000184611	1.7349	0.00335587	0.134829
ENSG00000144749	0.368565	0.00335377	0.134829
ENSG00000047644	-0.267473	0.00337092	0.135142
ENSG00000136542	-1.44825	0.00338847	0.135553
ENSG00000165898	-0.370235	0.00341067	0.135857
ENSG00000189050	0.405146	0.00340848	0.135857
ENSG00000162413	0.314743	0.0034293	0.136308
ENSG00000171206	0.242528	0.0034497	0.136763
ENSG00000178761	0.312534	0.00345547	0.136763
ENSG00000197548	0.20836	0.00349122	0.137885
ENSG00000108091	0.159881	0.00354633	0.139764
ENSG00000120937	-2.62835	0.00358316	0.140917
ENSG00000108100	-0.240758	0.00359638	0.141139
ENSG00000119862	-0.482629	0.00361391	0.141528
ENSG00000124571	-0.202179	0.00365707	0.142918
ENSG00000011405	-0.187344	0.00369687	0.14417
ENSG00000182162	0.73277	0.00371729	0.144361
ENSG00000188322	0.959032	0.00371028	0.144361
ENSG00000065325	0.955717	0.00374396	0.145094
ENSG00000109321	1.96876	0.00384711	0.148782
ENSG00000116191	0.552327	0.00386499	0.148882
ENSG00000177181	-0.552195	0.00387702	0.148882
ENSG00000168484	4.3493	0.00387858	0.148882
ENSG00000108924	0.425516	0.00388173	0.148882
ENSG00000158470	0.24048	0.00390121	0.149322
ENSG00000218336	0.47668	0.00392986	0.150109
ENSG00000124429	0.54961	0.00394248	0.150283
ENSG00000164402	-0.331931	0.00395372	0.150344
ENSG00000116017	-0.308422	0.00396024	0.150344
ENSG00000085276	-0.427702	0.00400217	0.151318
ENSG00000165731	1.09437	0.00400132	0.151318
ENSG00000139146	-0.330629	0.00401518	0.151502
ENSG00000092931	0.318224	0.00402783	0.151671
ENSG00000134538	-4.44778	0.00405865	0.152523
ENSG00000135451	2.09365	0.00410834	0.154079
ENSG00000162621	-1.20805	0.00414286	0.15498
ENSG00000120549	0.409483	0.00414901	0.15498
ENSG00000173926	-0.736713	0.00415749	0.154985
ENSG00000172878	-0.422377	0.00419882	0.155901
ENSG00000135720	-0.175637	0.00419093	0.155901
ENSG00000170075	1.08636	0.00421938	0.156352
ENSG00000088205	-0.211841	0.00431246	0.157914
ENSG00000144674	-0.344902	0.00430144	0.157914
ENSG00000124882	2.5762	0.00431183	0.157914
ENSG00000006432	-0.443946	0.00431081	0.157914
ENSG00000073670	0.55758	0.00427109	0.157914
ENSG00000160180	1.15547	0.0042945	0.157914
ENSG00000112159	0.289951	0.00433781	0.15853
ENSG00000183011	0.257945	0.00436495	0.158898
ENSG00000180530	0.314975	0.00436145	0.158898
ENSG00000144120	0.30404	0.00437871	0.158953
ENSG00000113273	-0.395492	0.00438356	0.158953
ENSG00000164236	-0.893248	0.00440076	0.159101
ENSG00000240583	0.455695	0.00440475	0.159101
ENSG00000143549	-0.660348	0.00444942	0.159784
ENSG00000166959	5.73953	0.00444627	0.159784
ENSG00000185813	-0.425892	0.00443857	0.159784
ENSG00000117650	1.95516	0.00450166	0.161038
ENSG00000168646	0.484964	0.00449407	0.161038
ENSG00000086991	-1.02859	0.00451466	0.161193
ENSG00000165912	-0.449696	0.00458692	0.163263
ENSG00000237172	-0.453774	0.00459017	0.163263
ENSG00000040531	-0.336945	0.00461622	0.163876
ENSG00000170445	-0.184088	0.00463869	0.16436
ENSG00000163873	0.977171	0.00468915	0.165517
ENSG00000151229	-0.630173	0.00468193	0.165517
ENSG00000198586	-0.170025	0.00470454	0.165746
ENSG00000172296	0.548144	0.0047228	0.166075
ENSG00000154359	0.525452	0.00473967	0.166353
ENSG00000072071	0.274272	0.00479927	0.168128
ENSG00000162139	-0.249586	0.00481455	0.168347
ENSG00000137177	-0.369692	0.00487595	0.169855
ENSG00000139144	1.63404	0.00487299	0.169855
ENSG00000169814	0.279549	0.00493747	0.171676
ENSG00000144597	-0.240656	0.00494717	0.171693
ENSG00000116096	-0.348826	0.00499257	0.172945
ENSG00000143126	0.470058	0.00509796	0.173052
ENSG00000163053	0.513908	0.00505512	0.173052
ENSG00000031081	-0.215485	0.00507409	0.173052
ENSG00000157388	1.28385	0.005047	0.173052
ENSG00000109686	-0.272513	0.00509255	0.173052
ENSG00000109586	0.394954	0.00506887	0.173052
ENSG00000186314	0.753458	0.00505122	0.173052
ENSG00000237541	-2.89753	0.00501309	0.173052
ENSG00000170322	-0.212788	0.00508524	0.173052
ENSG00000159387	2.71461	0.00505182	0.173052
ENSG00000260001	0.701156	0.00502671	0.173052
ENSG00000129170	-0.682764	0.00513692	0.174056
ENSG00000163638	0.787196	0.00519242	0.175405
ENSG00000130720	1.99514	0.005205	0.175405
ENSG00000167900	1.12385	0.00519813	0.175405
ENSG00000180929	0.63032	0.00524017	0.176271
ENSG00000183814	-0.526097	0.00526263	0.176707
ENSG00000164985	-0.218731	0.00528846	0.177254
ENSG00000095110	-0.852836	0.00530487	0.177342
ENSG00000174233	-0.434159	0.00531017	0.177342
ENSG00000157445	0.588509	0.00535536	0.177576
ENSG00000133104	-0.246662	0.00535034	0.177576
ENSG00000103550	-0.339189	0.00534666	0.177576
ENSG00000277791	0.2438	0.00534859	0.177576
ENSG00000118298	1.23602	0.00538476	0.178139
ENSG00000115221	1.95228	0.00540571	0.178139
ENSG00000173334	0.585519	0.00541064	0.178139
ENSG00000197128	0.297223	0.00540705	0.178139
ENSG00000164244	-0.228235	0.00542339	0.178205
ENSG00000070444	-0.362277	0.00543178	0.178205
ENSG00000107779	0.174625	0.00550549	0.180305
ENSG00000169083	0.33941	0.00551825	0.180405
ENSG00000171136	3.13269	0.00555964	0.181439
ENSG00000204764	-0.668596	0.00557716	0.181692
ENSG00000204228	0.476137	0.00560157	0.182168
ENSG00000113407	-0.344485	0.00563671	0.182726
ENSG00000149557	0.425159	0.00563834	0.182726
ENSG00000082497	-0.692007	0.00570414	0.184537
ENSG00000127241	-0.872454	0.00573233	0.185126
ENSG00000082196	0.743441	0.00578027	0.186351
ENSG00000143569	-0.161828	0.00582471	0.187459
ENSG00000126226	0.248259	0.00590155	0.189604
ENSG00000196323	0.232882	0.00593523	0.190357
ENSG00000167110	-0.232601	0.0059723	0.191216
ENSG00000107672	0.186162	0.00598697	0.191357
ENSG00000113648	0.17254	0.00606402	0.193156
ENSG00000170558	-0.497449	0.00605562	0.193156
ENSG00000102103	0.284351	0.00620331	0.197255
ENSG00000102804	0.332252	0.00624993	0.198398
ENSG00000115677	-0.220939	0.00626513	0.198542
ENSG00000134057	0.785959	0.00630963	0.199273
ENSG00000166046	-0.431655	0.00630862	0.199273
ENSG00000164951	-0.396405	0.0064477	0.202944
ENSG00000108679	0.345752	0.00644471	0.202944
ENSG00000158014	-1.23833	0.00649221	0.204
ENSG00000181982	-0.242116	0.00652428	0.204318
ENSG00000168135	-0.841529	0.00652164	0.204318
ENSG00000016391	0.799259	0.00655275	0.204556
ENSG00000100207	-0.1549	0.00655388	0.204556
ENSG00000181938	0.364382	0.00658218	0.205095
ENSG00000151414	-0.412074	0.00661483	0.205182
ENSG00000131437	-0.251831	0.00662909	0.205182
ENSG00000141298	0.243776	0.0066002	0.205182
ENSG00000158201	0.4072	0.00662732	0.205182
ENSG00000075420	-0.267637	0.00666035	0.205807
ENSG00000151090	-0.408126	0.00667875	0.206033
ENSG00000103274	-0.215811	0.00670706	0.206564
ENSG00000175048	0.367719	0.00679488	0.207551
ENSG00000146373	-0.19461	0.0067907	0.207551
ENSG00000008277	0.494469	0.0067624	0.207551
ENSG00000087191	0.181567	0.00675658	0.207551
ENSG00000134490	-0.294586	0.00678759	0.207551
ENSG00000170385	-0.330745	0.00693556	0.208402
ENSG00000179023	3.21936	0.0069124	0.208402
ENSG00000152082	0.32747	0.00686461	0.208402
ENSG00000068912	-0.257046	0.00695718	0.208402
ENSG00000115457	-1.37302	0.00692726	0.208402
ENSG00000169067	3.33164	0.00694327	0.208402
ENSG00000155506	-0.22369	0.00695562	0.208402
ENSG00000145675	-0.509407	0.00685517	0.208402
ENSG00000146425	-0.206423	0.00692126	0.208402
ENSG00000164953	0.286014	0.00685561	0.208402
ENSG00000109917	-0.225797	0.00688557	0.208402
ENSG00000087495	0.980499	0.00687189	0.208402
ENSG00000163485	0.485604	0.00696855	0.208407
ENSG00000145982	0.243175	0.00719206	0.214746
ENSG00000179869	-1.53472	0.00727261	0.216285
ENSG00000135387	-0.170712	0.00727261	0.216285
ENSG00000008283	0.624151	0.00727848	0.216285
ENSG00000100263	0.244346	0.00731694	0.217081
ENSG00000165694	-2.70693	0.00734886	0.217111
ENSG00000165392	-0.222059	0.00735296	0.217111
ENSG00000156675	-0.404939	0.0073515	0.217111
ENSG00000197471	-0.694423	0.00738339	0.217319
ENSG00000075218	1.12494	0.00737425	0.217319
ENSG00000189367	1.02637	0.0073967	0.217367
ENSG00000165272	1.0849	0.00741185	0.217469
ENSG00000063180	0.504683	0.00743961	0.217939
ENSG00000104660	-0.288395	0.00751287	0.219395
ENSG00000184640	0.28059	0.00750782	0.219395
ENSG00000160469	-0.430162	0.00753503	0.219697
ENSG00000065413	0.410381	0.00760217	0.219717
ENSG00000164032	0.288302	0.0076066	0.219717
ENSG00000077063	0.47889	0.00758363	0.219717
ENSG00000213694	0.496829	0.00755914	0.219717
ENSG00000171067	-0.416471	0.0076045	0.219717
ENSG00000277758	-1.2874	0.00759251	0.219717
ENSG00000049860	-0.317261	0.00768601	0.221418
ENSG00000066084	-0.190521	0.00768927	0.221418
ENSG00000122176	-1.0271	0.00774533	0.222001
ENSG00000152822	1.74333	0.00773569	0.222001
ENSG00000146678	3.33122	0.00772721	0.222001
ENSG00000178776	-1.66992	0.00776809	0.222311
ENSG00000166224	-0.328936	0.00779686	0.222791
ENSG00000124568	4.19453	0.00782251	0.222953
ENSG00000183092	-0.71502	0.00782648	0.222953
ENSG00000174944	0.701306	0.00790718	0.224907
ENSG00000122126	0.163879	0.00793405	0.224984
ENSG00000140519	-1.79922	0.00793205	0.224984
ENSG00000269720	-1.2749	0.00798893	0.226195
ENSG00000144741	0.29962	0.00802235	0.226452
ENSG00000166963	-0.482176	0.00801787	0.226452
ENSG00000126803	-0.96839	0.00806438	0.227293
ENSG00000198771	0.288394	0.00813391	0.228216
ENSG00000198961	-0.172925	0.00813103	0.228216
ENSG00000146648	0.355365	0.00812626	0.228216
ENSG00000113578	-0.480213	0.00819047	0.228478
ENSG00000146966	0.420803	0.00817232	0.228478
ENSG00000119943	0.726332	0.00820764	0.228478
ENSG00000107485	-0.43195	0.00819391	0.228478
ENSG00000151136	1.04268	0.00817816	0.228478
ENSG00000079101	-2.62896	0.00821696	0.228478
ENSG00000020256	-0.184043	0.00830818	0.23067
ENSG00000159398	2.34485	0.00833951	0.231195
ENSG00000172824	-0.611353	0.00836221	0.231463
ENSG00000105193	-0.327519	0.00837408	0.231463
ENSG00000159173	1.3197	0.00839939	0.23147
ENSG00000131381	-0.156949	0.0083988	0.23147
ENSG00000151849	-0.286741	0.00841166	0.23147
ENSG00000164073	-0.349549	0.00843786	0.231848
ENSG00000162755	0.382969	0.00860055	0.233298
ENSG00000081277	1.88427	0.00851906	0.233298
ENSG00000169019	-0.28284	0.0085044	0.233298
ENSG00000186231	0.843497	0.00855171	0.233298
ENSG00000213215	3.18444	0.00861603	0.233298
ENSG00000155961	1.2818	0.00860371	0.233298
ENSG00000138134	-0.476648	0.00860846	0.233298
ENSG00000054654	0.555372	0.00861166	0.233298
ENSG00000189190	-0.420514	0.00854481	0.233298
ENSG00000127530	-1.3782	0.0085912	0.233298
ENSG00000163281	0.321885	0.00863689	0.233522
ENSG00000047578	-0.284531	0.00866554	0.233957
ENSG00000174177	-0.240995	0.00871553	0.234966
ENSG00000149575	-0.412845	0.00873179	0.235063
ENSG00000185960	-3.23442	0.00878216	0.235849
ENSG00000011638	-0.43475	0.00878633	0.235849
ENSG00000135314	0.612396	0.00883647	0.236853
ENSG00000171109	-0.314088	0.008871	0.236877
ENSG00000049618	0.168979	0.00885642	0.236877
ENSG00000129749	0.974644	0.00887556	0.236877
ENSG00000204923	-0.406657	0.00897416	0.238931
ENSG00000135437	0.701861	0.00898717	0.238931
ENSG00000092096	0.393822	0.00899106	0.238931
ENSG00000138347	-0.479338	0.00905432	0.239681
ENSG00000128739	-0.325056	0.00904061	0.239681
ENSG00000160014	-0.472486	0.00905793	0.239681
ENSG00000134440	-0.226958	0.0090735	0.239752
ENSG00000136378	0.355464	0.00911397	0.24048
ENSG00000158955	1.88666	0.00913707	0.240748
ENSG00000164050	0.298301	0.00918257	0.240923
ENSG00000204248	0.859931	0.0091811	0.240923
ENSG00000160223	-1.36609	0.00918026	0.240923
ENSG00000188859	0.526047	0.0092344	0.241664
ENSG00000156172	0.387934	0.00923682	0.241664
ENSG00000158813	0.351181	0.00925538	0.24181
ENSG00000276087	-1.60232	0.00930042	0.242306
ENSG00000007062	-0.55795	0.00929656	0.242306
ENSG00000106031	3.98542	0.00931993	0.242475
ENSG00000005238	-0.280392	0.00935004	0.242918
ENSG00000140564	0.188343	0.0093741	0.243204
ENSG00000166091	0.738904	0.00943781	0.244515
ENSG00000123119	0.458558	0.00950239	0.245846
ENSG00000130962	0.326238	0.00952814	0.24617
ENSG00000164898	0.384362	0.00954624	0.246296
ENSG00000163577	-0.256922	0.00959266	0.246809
ENSG00000101638	-1.16589	0.00958043	0.246809
ENSG00000168389	1.14096	0.00961238	0.246974
ENSG00000113396	0.723473	0.00965294	0.247674
ENSG00000132749	0.711522	0.00969566	0.248428
ENSG00000137251	-1.09703	0.00972751	0.248494
ENSG00000224389	1.17047	0.00971907	0.248494
ENSG00000112530	-0.664001	0.00973831	0.248494
ENSG00000150672	0.542059	0.00976372	0.248801
ENSG00000185630	0.253437	0.00982981	0.24946
ENSG00000109927	0.59005	0.00982463	0.24946
ENSG00000198300	-0.255903	0.00981691	0.24946
ENSG00000188211	-0.592464	0.0098954	0.250782
ENSG00000198018	-0.324337	0.00992133	0.251097
ENSG00000180425	0.325179	0.00998259	0.251678
ENSG00000183549	1.5576	0.00997016	0.251678
ENSG00000171984	0.363302	0.00998487	0.251678
ENSG00000138411	0.253268	0.0100759	0.253029
ENSG00000204195	-1.7271	0.0100689	0.253029
ENSG00000166268	-1.41463	0.0100793	0.253029
ENSG00000122483	-0.434994	0.0101005	0.25322
ENSG00000128524	0.188611	0.0101253	0.253502
ENSG00000070808	0.529546	0.0101498	0.253772
ENSG00000147416	-0.17445	0.0101977	0.254446
ENSG00000152240	0.538891	0.0102041	0.254446
ENSG00000133019	0.899449	0.0102673	0.254972
ENSG00000143603	0.423332	0.0102911	0.254972
ENSG00000163116	1.15111	0.0102528	0.254972
ENSG00000156427	-1.36433	0.0102937	0.254972
ENSG00000085117	0.488555	0.0102436	0.254972
ENSG00000268655	2.80719	0.0103123	0.255092
ENSG00000145365	0.448121	0.0103384	0.255384
ENSG00000006210	0.393332	0.0103515	0.255384
ENSG00000133112	-0.31243	0.0103817	0.25545
ENSG00000129195	2.04748	0.0103697	0.25545
ENSG00000109452	-0.506449	0.0104681	0.255598
ENSG00000146250	-0.961104	0.0105114	0.255598
ENSG00000106266	-0.311339	0.0104906	0.255598
ENSG00000166106	0.553776	0.0104654	0.255598
ENSG00000169740	0.180759	0.0104808	0.255598
ENSG00000134461	0.291291	0.010499	0.255598
ENSG00000089234	-0.14258	0.0104242	0.255598
ENSG00000092445	0.475197	0.0104895	0.255598
ENSG00000131899	0.188127	0.0104046	0.255598
ENSG00000144485	0.690713	0.0105925	0.256564
ENSG00000109171	-0.224144	0.0105826	0.256564
ENSG00000104723	0.280654	0.0105895	0.256564
ENSG00000011332	-1.52129	0.0106144	0.256762
ENSG00000162545	0.425189	0.0107467	0.257729
ENSG00000157216	0.243402	0.0107278	0.257729
ENSG00000075213	0.577178	0.010773	0.257729
ENSG00000198742	-0.182475	0.0107791	0.257729
ENSG00000165995	0.555733	0.0106844	0.257729
ENSG00000173208	0.74881	0.0107527	0.257729
ENSG00000176871	-0.295996	0.0107115	0.257729
ENSG00000175175	1.25773	0.0107587	0.257729
ENSG00000244509	0.282935	0.0107586	0.257729
ENSG00000214530	0.361718	0.0108129	0.258204
ENSG00000101049	1.63196	0.0108843	0.259576
ENSG00000123485	1.83122	0.0109109	0.259878
ENSG00000148925	-0.249403	0.0109912	0.260816
ENSG00000132970	-0.283385	0.0109923	0.260816
ENSG00000173894	-0.60421	0.0109771	0.260816
ENSG00000169515	-0.220914	0.0110082	0.26086
ENSG00000249158	-1.21428	0.0110344	0.261146
ENSG00000180999	1.17969	0.011121	0.261789
ENSG00000173272	0.451773	0.0111352	0.261789
ENSG00000130449	0.24277	0.0111459	0.261789
ENSG00000197694	-0.167485	0.011139	0.261789
ENSG00000148798	1.51078	0.0111109	0.261789
ENSG00000079616	0.252065	0.0111256	0.261789
ENSG00000160050	0.399408	0.0112102	0.262636
ENSG00000148356	0.337343	0.0112034	0.262636
ENSG00000185825	0.196963	0.0112608	0.263489
ENSG00000158246	0.762624	0.011301	0.264098
ENSG00000090013	0.308342	0.0113224	0.264265
ENSG00000136383	-0.474421	0.0113439	0.264436
ENSG00000105928	-0.459486	0.0113801	0.264946
ENSG00000151176	0.234355	0.0113967	0.265003
ENSG00000141367	-0.177138	0.0114605	0.266152
ENSG00000139914	0.502022	0.0115354	0.267559
ENSG00000129493	-0.218596	0.01155	0.267562
ENSG00000170382	0.696945	0.0115831	0.267995
ENSG00000172380	-0.499507	0.0116562	0.269105
ENSG00000197632	3.14878	0.01166	0.269105
ENSG00000111218	1.50176	0.0117335	0.270468
ENSG00000113812	-0.195891	0.0117667	0.2708
ENSG00000253250	0.492235	0.0117771	0.2708
ENSG00000029725	-0.177866	0.0118255	0.271578
ENSG00000143499	-1.10358	0.0118879	0.272673
ENSG00000147180	0.421012	0.0119759	0.274016
ENSG00000065613	-0.160978	0.0119697	0.274016
ENSG00000198668	-0.234352	0.0120298	0.274911
ENSG00000181004	0.408537	0.0120884	0.275913
ENSG00000174428	0.319493	0.0121472	0.276731
ENSG00000130540	1.16061	0.012154	0.276731
ENSG00000278535	0.379406	0.0121736	0.276839
ENSG00000204928	1.53799	0.0122401	0.277671
ENSG00000196569	-0.411187	0.0122263	0.277671
ENSG00000129675	-0.294287	0.0122787	0.278208
ENSG00000158321	0.311779	0.012326	0.27894
ENSG00000008513	-0.354364	0.0123586	0.279337
ENSG00000011243	0.230928	0.0123931	0.279777
ENSG00000139289	-1.11126	0.0124176	0.279795
ENSG00000172458	-0.817195	0.012424	0.279795
ENSG00000186297	1.25062	0.0124626	0.280326
ENSG00000169900	-4.15256	0.0124865	0.280458
ENSG00000089685	1.79389	0.0124986	0.280458
ENSG00000134077	-0.172625	0.0125992	0.281695
ENSG00000186577	-0.231652	0.0125872	0.281695
ENSG00000101892	-1.89163	0.0125847	0.281695
ENSG00000087076	-0.50831	0.0126681	0.282897
ENSG00000162600	-0.345443	0.0127596	0.283577
ENSG00000198000	-0.159838	0.0127183	0.283577
ENSG00000172661	0.699987	0.0127363	0.283577
ENSG00000100503	-0.335758	0.0127501	0.283577
ENSG00000156097	1.01483	0.0128388	0.284264
ENSG00000135605	-0.604305	0.0128321	0.284264
ENSG00000109065	-0.264816	0.0128516	0.284264
ENSG00000099822	-0.966991	0.0128132	0.284264
ENSG00000171246	1.64522	0.0128878	0.284726
ENSG00000198700	-0.112868	0.0129756	0.284826
ENSG00000152208	1.61984	0.0129523	0.284826
ENSG00000146090	1.34125	0.0129906	0.284826
ENSG00000164742	0.54226	0.0129995	0.284826
ENSG00000156113	1.05104	0.0129569	0.284826
ENSG00000137809	0.363821	0.0129253	0.284826
ENSG00000140506	0.920027	0.0129877	0.284826
ENSG00000116783	-1.17296	0.0130636	0.285894
ENSG00000108187	-0.361171	0.0130904	0.286143
ENSG00000143815	0.373198	0.0131222	0.286502
ENSG00000159346	-0.197927	0.0131831	0.287006
ENSG00000002745	1.71168	0.0131916	0.287006
ENSG00000165548	-1.90121	0.0131608	0.287006
ENSG00000179772	-0.57899	0.0132482	0.287902
ENSG00000117114	0.266255	0.0134385	0.290143
ENSG00000128040	2.71221	0.0133727	0.290143
ENSG00000122756	0.791194	0.0133968	0.290143
ENSG00000070540	-0.314257	0.0134313	0.290143
ENSG00000204851	0.395262	0.0134103	0.290143
ENSG00000152433	0.426288	0.013445	0.290143
ENSG00000176903	-0.229172	0.0134787	0.290535
ENSG00000189127	4.13051	0.0135216	0.290994
ENSG00000188039	-1.37558	0.0135313	0.290994
ENSG00000068831	0.395355	0.0135992	0.291107
ENSG00000166111	-1.50373	0.0135558	0.291107
ENSG00000155974	0.593743	0.0135918	0.291107
ENSG00000071246	-0.430043	0.0135966	0.291107
ENSG00000181234	1.08089	0.0136274	0.291376
ENSG00000196208	0.517657	0.0138425	0.295176
ENSG00000198598	0.685158	0.0138686	0.295176
ENSG00000152484	-0.165825	0.013864	0.295176
ENSG00000198336	0.404281	0.0138333	0.295176
ENSG00000103994	-0.380456	0.0138894	0.29528
ENSG00000161277	-0.37787	0.0139648	0.296544
ENSG00000161981	0.28742	0.0141119	0.299327
ENSG00000168143	0.66931	0.0141765	0.299331
ENSG00000173114	0.850605	0.0141712	0.299331
ENSG00000100815	-0.192339	0.0141759	0.299331
ENSG00000092929	-0.570221	0.0141561	0.299331
ENSG00000125875	-0.161032	0.0141965	0.299415
ENSG00000144647	0.275082	0.0142419	0.299692
ENSG00000102316	-0.17175	0.014232	0.299692
ENSG00000257704	-0.28292	0.014262	0.299775
ENSG00000050628	1.20065	0.0143067	0.299862
ENSG00000013016	-0.575799	0.0142957	0.299862
ENSG00000185245	-0.489309	0.0143144	0.299862
ENSG00000118058	-0.101574	0.0143908	0.300694
ENSG00000139344	-1.00577	0.0144027	0.300694
ENSG00000101146	0.164794	0.0143764	0.300694
ENSG00000121316	-0.368429	0.0144805	0.301979
ENSG00000165169	-0.269851	0.0145073	0.3022
ENSG00000177076	-0.50334	0.0145445	0.302637
ENSG00000067208	-0.231213	0.0146046	0.302985
ENSG00000050767	0.769189	0.0145945	0.302985
ENSG00000159882	-0.264656	0.0146101	0.302985
ENSG00000117013	-0.436272	0.0147563	0.303047
ENSG00000152133	-0.176541	0.0146854	0.303047
ENSG00000164099	2.03065	0.0146457	0.303047
ENSG00000079841	1.36916	0.0147115	0.303047
ENSG00000168453	0.789875	0.0147546	0.303047
ENSG00000175115	-0.361883	0.0146998	0.303047
ENSG00000150403	-0.348153	0.0147597	0.303047
ENSG00000065320	0.494522	0.0146982	0.303047
ENSG00000172216	0.430884	0.0146715	0.303047
ENSG00000157978	-0.368991	0.014969	0.303524
ENSG00000076258	-0.239086	0.0148177	0.303524
ENSG00000144339	0.6176	0.0149678	0.303524
ENSG00000165304	1.49464	0.0149213	0.303524
ENSG00000067798	0.550258	0.0148926	0.303524
ENSG00000079387	-0.226227	0.0149452	0.303524
ENSG00000152936	2.03073	0.0148737	0.303524
ENSG00000070961	-0.350644	0.0149788	0.303524
ENSG00000139842	0.296035	0.0148843	0.303524
ENSG00000137860	-1.32781	0.0148802	0.303524
ENSG00000132604	-0.147132	0.0148386	0.303524
ENSG00000104983	-0.298593	0.0149565	0.303524
ENSG00000058453	0.480271	0.0150269	0.304159
ENSG00000169862	-0.788088	0.0150507	0.304159
ENSG00000139218	-0.135138	0.0150592	0.304159
ENSG00000168928	2.92619	0.0151026	0.304706
ENSG00000119711	-0.323554	0.0151429	0.305187
ENSG00000154611	3.07077	0.0151614	0.30523
ENSG00000102317	-0.319426	0.0152293	0.305946
ENSG00000159958	1.42303	0.0152299	0.305946
ENSG00000108947	1.10683	0.01527	0.306421
ENSG00000122335	-0.236204	0.0153098	0.306889
ENSG00000116962	0.423312	0.0155997	0.308221
ENSG00000133069	0.6729	0.0155955	0.308221
ENSG00000003137	-1.31895	0.0154295	0.308221
ENSG00000118816	-0.247891	0.015545	0.308221
ENSG00000197712	-0.383518	0.0156248	0.308221
ENSG00000080709	0.680261	0.01552	0.308221
ENSG00000039319	-0.255388	0.0154333	0.308221
ENSG00000158863	-0.189332	0.0154869	0.308221
ENSG00000036448	-0.474969	0.0155075	0.308221
ENSG00000188342	0.260233	0.0154013	0.308221
ENSG00000120686	-0.175098	0.0155877	0.308221
ENSG00000120658	-0.996489	0.0156091	0.308221
ENSG00000181222	-0.140799	0.015616	0.308221
ENSG00000172315	0.265851	0.0154795	0.308221
ENSG00000095066	-0.501427	0.0154438	0.308221
ENSG00000133985	-0.77911	0.0156445	0.308283
ENSG00000090530	-1.15489	0.0157	0.308396
ENSG00000164331	0.315428	0.0156674	0.308396
ENSG00000149929	0.215718	0.0156898	0.308396
ENSG00000129680	-0.180945	0.0157376	0.308808
ENSG00000197375	0.400887	0.0158228	0.308988
ENSG00000164597	0.360816	0.0158273	0.308988
ENSG00000197191	0.881083	0.0157747	0.308988
ENSG00000183283	-0.198952	0.0158158	0.308988
ENSG00000186654	0.495712	0.0158298	0.308988
ENSG00000256060	0.441741	0.015866	0.309045
ENSG00000171119	0.38653	0.0158651	0.309045
ENSG00000182307	-0.184276	0.0159552	0.310432
ENSG00000129473	-0.123374	0.0159705	0.310432
ENSG00000146151	0.773574	0.0159989	0.31066
ENSG00000176165	1.45124	0.0160324	0.31066
ENSG00000141499	0.291317	0.0160187	0.31066
ENSG00000164265	-4.53898	0.0161557	0.312725
ENSG00000172667	-0.29201	0.0162801	0.314805
ENSG00000153820	0.473276	0.0164062	0.316391
ENSG00000237649	1.22856	0.0164132	0.316391
ENSG00000176490	-0.53055	0.0163868	0.316391
ENSG00000147050	0.190572	0.0164308	0.316403
ENSG00000118971	-0.387558	0.016507	0.316886
ENSG00000140830	0.319979	0.0164973	0.316886
ENSG00000105664	-2.00267	0.0164861	0.316886
ENSG00000135750	0.418956	0.0167133	0.31762
ENSG00000116285	0.65155	0.0165985	0.31762
ENSG00000153237	0.922261	0.0166889	0.31762
ENSG00000153214	-0.275023	0.0165653	0.31762
ENSG00000144747	-0.179372	0.0166554	0.31762
ENSG00000198948	0.54451	0.0167082	0.31762
ENSG00000168062	0.788367	0.0165804	0.31762
ENSG00000183715	1.07556	0.0167406	0.31762
ENSG00000165816	0.745963	0.016647	0.31762
ENSG00000076685	-0.27973	0.016637	0.31762
ENSG00000119938	-0.487509	0.016811	0.31762
ENSG00000135144	0.994051	0.0167635	0.31762
ENSG00000165617	-0.403434	0.0167673	0.31762
ENSG00000179598	-0.568711	0.0167178	0.31762
ENSG00000188176	0.996191	0.016815	0.31762
ENSG00000174886	0.186568	0.0168184	0.31762
ENSG00000164112	1.85605	0.0168661	0.317929
ENSG00000203760	0.934447	0.0168704	0.317929
ENSG00000106536	0.652149	0.0169054	0.317929
ENSG00000167987	-0.228328	0.0169202	0.317929
ENSG00000065154	-0.281819	0.0168911	0.317929
ENSG00000100060	-0.38918	0.0169395	0.31797
ENSG00000047617	-0.56681	0.0170248	0.318296
ENSG00000073712	0.144522	0.0169853	0.318296
ENSG00000185559	3.64818	0.0170253	0.318296
ENSG00000277161	-0.264797	0.0170116	0.318296
ENSG00000176083	-2.44353	0.017143	0.320175
ENSG00000130584	0.246733	0.0171609	0.320188
ENSG00000198929	0.478579	0.0171874	0.320361
ENSG00000132646	0.247159	0.0172279	0.320794
ENSG00000130816	0.142847	0.0172554	0.320985
ENSG00000228336	-3.48212	0.0175016	0.32107
ENSG00000164466	-0.178353	0.0174736	0.32107
ENSG00000198677	-0.143506	0.0173729	0.32107
ENSG00000182197	-0.513009	0.0173146	0.32107
ENSG00000131773	0.406553	0.0174904	0.32107
ENSG00000134802	-0.271983	0.017414	0.32107
ENSG00000175348	-0.246416	0.0174241	0.32107
ENSG00000196968	-0.267661	0.017431	0.32107
ENSG00000176171	-0.416316	0.0174273	0.32107
ENSG00000111405	0.8352	0.01732	0.32107
ENSG00000005243	-0.222216	0.0174899	0.32107
ENSG00000141639	-0.820381	0.0174563	0.32107
ENSG00000008382	0.211278	0.0173794	0.32107
ENSG00000125753	0.224992	0.0173226	0.32107
ENSG00000078549	0.667347	0.0175528	0.321376
ENSG00000100612	0.257836	0.0175403	0.321376
ENSG00000168772	0.42645	0.0176086	0.32208
ENSG00000196453	0.217921	0.0177119	0.323017
ENSG00000136152	-0.19175	0.0176961	0.323017
ENSG00000159202	-0.15165	0.0177093	0.323017
ENSG00000162585	0.209854	0.0177828	0.323728
ENSG00000136868	-0.242035	0.0177909	0.323728
ENSG00000054690	0.551675	0.0178031	0.323728
ENSG00000116954	-0.294882	0.0178635	0.324277
ENSG00000162891	4.85591	0.0178682	0.324277
ENSG00000028116	0.199973	0.0179506	0.325456
ENSG00000232838	-0.837706	0.0179734	0.325552
ENSG00000011105	-0.372375	0.018035	0.326349
ENSG00000077327	-2.44192	0.0181374	0.327564
ENSG00000179295	-0.27021	0.0181349	0.327564
ENSG00000168619	-3.702	0.0181895	0.327869
ENSG00000196081	0.40967	0.0181739	0.327869
ENSG00000166503	-0.175045	0.0182435	0.328524
ENSG00000124831	-0.225058	0.0182697	0.328641
ENSG00000197299	0.687885	0.0182853	0.328641
ENSG00000074966	-0.938387	0.0184422	0.330183
ENSG00000187866	0.20806	0.0184776	0.330183
ENSG00000107796	0.720366	0.0184598	0.330183
ENSG00000021776	0.106011	0.0184649	0.330183
ENSG00000166823	0.671015	0.0184484	0.330183
ENSG00000185988	2.13838	0.0184739	0.330183
ENSG00000125703	-0.245498	0.0186124	0.3311
ENSG00000143207	0.133938	0.0185919	0.3311
ENSG00000115290	1.04283	0.0185973	0.3311
ENSG00000261150	1.00643	0.0185537	0.3311
ENSG00000167106	-0.296325	0.0186179	0.3311
ENSG00000151790	3.86634	0.0186603	0.331537
ENSG00000184160	-0.535975	0.018718	0.331611
ENSG00000197565	0.493171	0.0187088	0.331611
ENSG00000137522	-0.173782	0.0187136	0.331611
ENSG00000115806	-0.212965	0.0187672	0.332167
ENSG00000181789	-0.236824	0.0188618	0.333524
ENSG00000232434	0.282719	0.0188943	0.333782
ENSG00000081377	-0.369895	0.0189644	0.334547
ENSG00000118922	0.165003	0.0189736	0.334547
ENSG00000156076	1.90401	0.0189928	0.334569
ENSG00000018236	0.917468	0.0190342	0.33498
ENSG00000230453	-1.7724	0.0192675	0.338765
ENSG00000171492	-0.321978	0.0193372	0.339005
ENSG00000132846	-0.204111	0.019354	0.339005
ENSG00000106211	0.305052	0.01934	0.339005
ENSG00000181026	-0.517259	0.0193435	0.339005
ENSG00000171793	0.366267	0.0194309	0.339326
ENSG00000170734	-0.177638	0.0194309	0.339326
ENSG00000137200	0.143319	0.0194123	0.339326
ENSG00000121022	0.250705	0.0194453	0.339326
ENSG00000132780	0.227315	0.0194823	0.339653
ENSG00000015171	-0.157559	0.0195251	0.340081
ENSG00000171133	-2.67654	0.019637	0.34139
ENSG00000174989	-0.212358	0.01963	0.34139
ENSG00000134020	0.880446	0.0197306	0.341423
ENSG00000161638	-0.293591	0.0197174	0.341423
ENSG00000196091	0.577848	0.0196764	0.341423
ENSG00000185924	0.675993	0.0197052	0.341423
ENSG00000231274	0.603613	0.0196864	0.341423
ENSG00000168763	0.239471	0.0197846	0.341721
ENSG00000188486	0.348865	0.0197802	0.341721
ENSG00000141905	0.223214	0.0198222	0.342052
ENSG00000088543	-0.241222	0.0198789	0.342713
ENSG00000165185	-0.22299	0.0199264	0.342896
ENSG00000066654	0.126255	0.0199156	0.342896
ENSG00000146476	0.234235	0.0200572	0.34451
ENSG00000111670	0.120114	0.0200476	0.34451
ENSG00000147894	0.331187	0.0200899	0.344753
ENSG00000059758	0.192645	0.0201238	0.345017
ENSG00000117419	0.127432	0.0201492	0.345134
ENSG00000163644	-0.524405	0.020232	0.346233
ENSG00000151320	-0.413915	0.0202735	0.346306
ENSG00000185442	-0.359499	0.0202588	0.346306
ENSG00000095627	-0.626266	0.020316	0.346714
ENSG00000170439	0.81205	0.020354	0.347045
ENSG00000146267	1.12158	0.0204144	0.347755
ENSG00000180264	2.57223	0.0204736	0.347808
ENSG00000110911	0.18212	0.0204407	0.347808
ENSG00000183018	-0.560162	0.0204689	0.347808
ENSG00000118137	-1.44326	0.0205329	0.348375
ENSG00000135372	-0.173534	0.0205444	0.348375
ENSG00000007001	1.44239	0.0206356	0.349048
ENSG00000174780	-0.178245	0.0206404	0.349048
ENSG00000164619	0.98811	0.0206255	0.349048
ENSG00000074590	-0.324635	0.0207285	0.349946
ENSG00000198795	0.2488	0.0207311	0.349946
ENSG00000150510	0.467561	0.0207549	0.35003
ENSG00000174808	1.18479	0.0208573	0.350491
ENSG00000136237	0.415824	0.0208263	0.350491
ENSG00000186645	2.07272	0.0208576	0.350491
ENSG00000122966	0.599779	0.0208347	0.350491
ENSG00000198160	-0.182084	0.0209748	0.350686
ENSG00000232629	-1.72304	0.0209436	0.350686
ENSG00000148834	-0.326135	0.0209807	0.350686
ENSG00000111252	-0.258511	0.0209824	0.350686
ENSG00000099341	-0.374319	0.0209287	0.350686
ENSG00000182362	-0.38011	0.0209599	0.350686
ENSG00000100147	0.204032	0.0210258	0.351097
ENSG00000078246	0.281334	0.02112	0.351575
ENSG00000005961	0.655928	0.0211247	0.351575
ENSG00000101608	-0.739469	0.0211301	0.351575
ENSG00000196214	-0.189484	0.0211278	0.351575
ENSG00000117408	0.257092	0.0212619	0.353138
ENSG00000175866	0.390439	0.0212454	0.353138
ENSG00000165832	-0.42407	0.0213439	0.353238
ENSG00000165972	-0.986165	0.0213202	0.353238
ENSG00000111707	-0.162891	0.0212885	0.353238
ENSG00000139734	-1.45154	0.0213327	0.353238
ENSG00000183117	-1.62781	0.021403	0.3539
ENSG00000188542	-0.237183	0.0214659	0.354357
ENSG00000161381	0.681837	0.0214687	0.354357
ENSG00000104341	-0.34593	0.0215177	0.354849
ENSG00000099875	0.328998	0.0215557	0.354849
ENSG00000185133	0.398817	0.0215464	0.354849
ENSG00000113851	-0.160222	0.021689	0.356728
ENSG00000176393	-0.179193	0.0217767	0.357458
ENSG00000146038	-3.28367	0.021798	0.357458
ENSG00000189298	-0.248202	0.0217787	0.357458
ENSG00000150636	0.423718	0.0218103	0.357458
ENSG00000091039	-0.239454	0.0218738	0.357555
ENSG00000064490	0.195185	0.0218627	0.357555
ENSG00000099797	0.23009	0.0218401	0.357555
ENSG00000150995	0.25001	0.0220393	0.359805
ENSG00000177485	-0.258533	0.0220695	0.359805
ENSG00000136811	-0.259594	0.0220674	0.359805
ENSG00000114200	0.787964	0.0221344	0.360528
ENSG00000067955	-0.219219	0.0221526	0.360528
ENSG00000168734	0.213638	0.0222605	0.361967
ENSG00000205420	-2.77538	0.0222982	0.362262
ENSG00000116329	1.66711	0.0225803	0.364934
ENSG00000115520	-0.241353	0.0225596	0.364934
ENSG00000156042	-0.482367	0.022539	0.364934
ENSG00000273167	-3.27069	0.0225206	0.364934
ENSG00000169684	1.0668	0.0225696	0.364934
ENSG00000140323	0.721538	0.0224991	0.364934
ENSG00000160097	0.51599	0.0226946	0.366008
ENSG00000163491	0.406061	0.0227255	0.366008
ENSG00000183779	0.448679	0.0227089	0.366008
ENSG00000100605	0.358886	0.0227062	0.366008
ENSG00000114942	-0.185528	0.0227546	0.36616
ENSG00000117280	-0.312975	0.0227929	0.36646
ENSG00000141933	0.271829	0.0228164	0.36652
ENSG00000171103	0.309009	0.0228879	0.367352
ENSG00000198576	1.85876	0.0229563	0.368132
ENSG00000047849	-0.439795	0.0229777	0.368158
ENSG00000255150	0.517535	0.0230455	0.368927
ENSG00000183317	1.38429	0.023258	0.369605
ENSG00000175793	-2.71238	0.0232776	0.369605
ENSG00000086619	0.263975	0.0232066	0.369605
ENSG00000170549	1.9244	0.0232232	0.369605
ENSG00000145868	-0.20477	0.0232273	0.369605
ENSG00000110651	0.215223	0.0232866	0.369605
ENSG00000075188	0.230572	0.0232586	0.369605
ENSG00000108622	0.417259	0.0231913	0.369605
ENSG00000125812	-0.221447	0.023244	0.369605
ENSG00000221946	1.37964	0.0231495	0.369605
ENSG00000283765	2.48482	0.0233226	0.369862
ENSG00000126709	0.548466	0.0234026	0.370004
ENSG00000198836	-0.296757	0.0234037	0.370004
ENSG00000112081	0.220542	0.0233935	0.370004
ENSG00000125533	-3.54095	0.0234112	0.370004
ENSG00000178075	0.760262	0.0234368	0.370095
ENSG00000168264	0.178639	0.0236153	0.371633
ENSG00000117597	-0.178315	0.0235562	0.371633
ENSG00000164690	-3.6065	0.0236341	0.371633
ENSG00000148143	-0.166107	0.0236225	0.371633
ENSG00000175592	1.1568	0.0235901	0.371633
ENSG00000267909	4.57592	0.0237047	0.372428
ENSG00000165359	0.320552	0.0237507	0.372835
ENSG00000196659	-0.243161	0.0238157	0.373089
ENSG00000175581	0.267653	0.023827	0.373089
ENSG00000008710	-0.205969	0.0238031	0.373089
ENSG00000076554	-0.279481	0.0238684	0.37311
ENSG00000187581	1.963	0.0238536	0.37311
ENSG00000144668	-0.411975	0.0239183	0.373575
ENSG00000141452	-0.218973	0.0240101	0.374393
ENSG00000105248	0.263631	0.0240109	0.374393
ENSG00000127472	0.265429	0.0241278	0.375828
ENSG00000131504	-0.416188	0.0241631	0.375828
ENSG00000186198	0.568275	0.0241639	0.375828
ENSG00000186230	0.415169	0.0241838	0.375828
ENSG00000136732	-0.727277	0.0242427	0.376222
ENSG00000182308	-0.714762	0.0242698	0.376222
ENSG00000147485	0.41215	0.0242522	0.376222
ENSG00000001630	0.488423	0.0242984	0.376353
ENSG00000066248	0.970927	0.0243682	0.376492
ENSG00000078401	-1.09411	0.0243603	0.376492
ENSG00000133574	-0.366897	0.0243547	0.376492
ENSG00000171812	-0.559866	0.0244107	0.376828
ENSG00000204060	0.728385	0.0244304	0.376828
ENSG00000126787	0.855543	0.0244582	0.376944
ENSG00000166292	0.633552	0.0244796	0.376962
ENSG00000222038	-2.91128	0.0245739	0.377789
ENSG00000164307	0.268066	0.0245585	0.377789
ENSG00000165240	-0.157264	0.024611	0.378047
ENSG00000162639	0.471055	0.0246676	0.37829
ENSG00000082212	0.299336	0.0246645	0.37829
ENSG00000130702	0.294257	0.0246894	0.378312
ENSG00000204160	0.312198	0.024758	0.37874
ENSG00000168209	0.818553	0.024754	0.37874
ENSG00000162849	-0.934036	0.024804	0.379133
ENSG00000181396	-0.160949	0.0248326	0.379257
ENSG00000095139	-0.192538	0.0249921	0.381068
ENSG00000064195	1.59295	0.0249784	0.381068
ENSG00000186918	-0.261261	0.0250586	0.381768
ENSG00000146005	0.755376	0.0251594	0.382766
ENSG00000073150	0.989045	0.0251652	0.382766
ENSG00000189410	0.927685	0.0254798	0.385973
ENSG00000115902	-0.409453	0.0254743	0.385973
ENSG00000122566	0.137416	0.0254203	0.385973
ENSG00000175764	-0.282151	0.0254464	0.385973
ENSG00000171827	-0.157228	0.0254316	0.385973
ENSG00000156469	0.338923	0.0255021	0.385997
ENSG00000116745	3.13226	0.0258281	0.386925
ENSG00000196418	0.324795	0.0256541	0.386925
ENSG00000179862	0.326383	0.0257642	0.386925
ENSG00000091428	-0.539329	0.0257741	0.386925
ENSG00000114853	-0.268405	0.0256217	0.386925
ENSG00000168036	-0.146895	0.0256173	0.386925
ENSG00000170448	0.536373	0.0257425	0.386925
ENSG00000128578	0.405145	0.0257384	0.386925
ENSG00000185915	-0.468779	0.0258338	0.386925
ENSG00000171155	0.261867	0.0256388	0.386925
ENSG00000110400	0.426176	0.0257981	0.386925
ENSG00000173093	-3.90773	0.0256899	0.386925
ENSG00000139517	-0.352862	0.0257298	0.386925
ENSG00000064886	1.33318	0.0259382	0.387552
ENSG00000155097	-0.169651	0.0259355	0.387552
ENSG00000122378	0.258608	0.0259117	0.387552
ENSG00000116133	0.87356	0.0263003	0.387677
ENSG00000143127	0.722305	0.0260523	0.387677
ENSG00000197915	0.74245	0.0260373	0.387677
ENSG00000233608	0.953261	0.0261158	0.387677
ENSG00000144401	0.234877	0.0261923	0.387677
ENSG00000169964	0.263895	0.0262425	0.387677
ENSG00000196776	-0.166319	0.0263125	0.387677
ENSG00000138777	0.198229	0.026305	0.387677
ENSG00000001629	-0.148125	0.0263217	0.387677
ENSG00000154678	-0.381131	0.0262867	0.387677
ENSG00000050555	-1.29024	0.0260344	0.387677
ENSG00000178031	0.786749	0.0259941	0.387677
ENSG00000136802	0.335938	0.0263101	0.387677
ENSG00000155265	0.92301	0.0260249	0.387677
ENSG00000188620	4.11731	0.0262963	0.387677
ENSG00000140285	0.616739	0.0261557	0.387677
ENSG00000215472	2.87126	0.0262554	0.387677
ENSG00000132792	0.19626	0.0262328	0.387677
ENSG00000100196	-0.57559	0.0263584	0.38791
ENSG00000253304	-0.489491	0.0264335	0.388401
ENSG00000170364	0.24508	0.0264231	0.388401
ENSG00000066322	-0.174579	0.0266795	0.388413
ENSG00000143418	-0.188045	0.0266463	0.388413
ENSG00000043514	-0.199283	0.0266987	0.388413
ENSG00000163217	-1.04943	0.0266262	0.388413
ENSG00000196284	-0.364288	0.0265436	0.388413
ENSG00000165084	0.794381	0.0264685	0.388413
ENSG00000035681	0.136418	0.0265002	0.388413
ENSG00000180053	3.58177	0.0266459	0.388413
ENSG00000148358	-0.129134	0.0267615	0.388413
ENSG00000127191	-0.286162	0.0267031	0.388413
ENSG00000137075	-0.192709	0.0267726	0.388413
ENSG00000111275	0.313373	0.0267893	0.388413
ENSG00000196557	0.307947	0.0266498	0.388413
ENSG00000129255	0.199682	0.0267257	0.388413
ENSG00000121104	-0.346511	0.0265269	0.388413
ENSG00000161940	0.70189	0.0267286	0.388413
ENSG00000142188	0.149358	0.0266082	0.388413
ENSG00000162670	0.762292	0.0268689	0.388562
ENSG00000224940	1.16089	0.0268377	0.388562
ENSG00000165566	1.54634	0.0268831	0.388562
ENSG00000124302	-0.971557	0.0268524	0.388562
ENSG00000152382	0.219651	0.026934	0.388694
ENSG00000112139	0.414256	0.0269155	0.388694
ENSG00000054523	-0.227436	0.0270296	0.388866
ENSG00000187672	-0.762907	0.026998	0.388866
ENSG00000134962	1.37224	0.0270255	0.388866
ENSG00000229809	0.224684	0.0270148	0.388866
ENSG00000188613	-0.567044	0.0270543	0.388921
ENSG00000134313	-0.148672	0.0270978	0.389245
ENSG00000185272	1.12253	0.027176	0.390067
ENSG00000117399	1.11643	0.0272069	0.39021
ENSG00000116668	-0.275154	0.0274021	0.392241
ENSG00000163239	-0.451097	0.027547	0.392241
ENSG00000159399	-0.734321	0.0275466	0.392241
ENSG00000106261	-0.167383	0.0275505	0.392241
ENSG00000151838	-4.27166	0.0275594	0.392241
ENSG00000175265	0.650745	0.0274397	0.392241
ENSG00000177200	-0.106862	0.0274013	0.392241
ENSG00000109072	-0.837456	0.0275064	0.392241
ENSG00000090674	0.194183	0.0274377	0.392241
ENSG00000177051	0.305506	0.0275141	0.392241
ENSG00000162267	0.874704	0.0275846	0.3923
ENSG00000162458	0.278995	0.0277074	0.393163
ENSG00000156990	0.16962	0.0277087	0.393163
ENSG00000164296	-0.259742	0.0276979	0.393163
ENSG00000139223	-3.71667	0.0277693	0.393606
ENSG00000183172	0.263754	0.0277822	0.393606
ENSG00000171243	1.57508	0.0278859	0.3942
ENSG00000125363	1.39653	0.0278877	0.3942
ENSG00000087263	-0.164834	0.0278711	0.3942
ENSG00000132002	0.315269	0.0279343	0.394559
ENSG00000160201	0.664328	0.0279717	0.394787
ENSG00000152804	-0.56999	0.0280513	0.395611
ENSG00000189337	-0.444591	0.0281215	0.395701
ENSG00000170122	1.22738	0.0281119	0.395701
ENSG00000152192	-3.95565	0.0281061	0.395701
ENSG00000112031	-0.20171	0.028204	0.396269
ENSG00000235453	0.257282	0.0282045	0.396269
ENSG00000136643	-0.151358	0.0282933	0.396618
ENSG00000109158	1.46728	0.0282564	0.396618
ENSG00000013619	-0.435092	0.0282777	0.396618
ENSG00000118762	-0.420299	0.028409	0.39764
ENSG00000180957	-0.32482	0.0283983	0.39764
ENSG00000136710	-0.213034	0.0285319	0.398761
ENSG00000121039	0.368843	0.0285288	0.398761
ENSG00000106560	-0.568701	0.0286373	0.399393
ENSG00000107165	0.527676	0.0286416	0.399393
ENSG00000130176	0.573046	0.0286281	0.399393
ENSG00000175832	-1.15427	0.0286975	0.399873
ENSG00000068383	-0.299575	0.0287596	0.400139
ENSG00000270299	1.32834	0.0287573	0.400139
ENSG00000105281	0.364201	0.0287877	0.40023
ENSG00000128655	1.34053	0.0288491	0.400745
ENSG00000101166	-0.259332	0.0288678	0.400745
ENSG00000134308	-0.348333	0.0289632	0.401471
ENSG00000112419	-0.198591	0.0289587	0.401471
ENSG00000115138	0.875071	0.0290393	0.402225
ENSG00000066583	0.305342	0.0290988	0.40275
ENSG00000154162	1.94326	0.0291703	0.40314
ENSG00000189056	-1.44789	0.0291628	0.40314
ENSG00000168824	0.89744	0.0292337	0.403712
ENSG00000140474	0.306405	0.0292551	0.403712
ENSG00000153443	0.231986	0.0292785	0.403735
ENSG00000182050	0.943984	0.0293444	0.404184
ENSG00000165935	2.61677	0.0293545	0.404184
ENSG00000188338	-0.392835	0.0294129	0.40439
ENSG00000148468	-0.330568	0.029393	0.40439
ENSG00000215305	-0.171974	0.0295051	0.405358
ENSG00000083799	-0.150387	0.0295796	0.406081
ENSG00000129472	-0.180702	0.0296028	0.4061
ENSG00000146054	0.54463	0.0296629	0.406325
ENSG00000119616	-0.154944	0.0296461	0.406325
ENSG00000116396	-0.336184	0.0297461	0.406866
ENSG00000154188	0.569024	0.0297354	0.406866
ENSG00000075914	-0.339998	0.029868	0.407036
ENSG00000148584	1.32224	0.0298515	0.407036
ENSG00000121743	-0.573549	0.029809	0.407036
ENSG00000118162	0.329212	0.029836	0.407036
ENSG00000100353	-0.148837	0.0298595	0.407036
ENSG00000197921	-0.703737	0.0300325	0.408978
ENSG00000005022	-0.338669	0.0301703	0.410254
ENSG00000182670	-0.219883	0.0301496	0.410254
ENSG00000185565	0.924016	0.0305212	0.410822
ENSG00000174928	0.435163	0.0303879	0.410822
ENSG00000145817	-0.201314	0.0302775	0.410822
ENSG00000180104	-0.192196	0.0302854	0.410822
ENSG00000150756	0.263937	0.0305096	0.410822
ENSG00000146072	0.565227	0.0302838	0.410822
ENSG00000188730	0.502128	0.0304243	0.410822
ENSG00000214652	-0.736429	0.0305047	0.410822
ENSG00000274070	0.36396	0.0303591	0.410822
ENSG00000181790	0.672402	0.0304506	0.410822
ENSG00000262165	-1.12936	0.0303758	0.410822
ENSG00000170425	-0.764354	0.0304079	0.410822
ENSG00000053501	-0.143699	0.0304155	0.410822
ENSG00000196576	0.20494	0.0304666	0.410822
ENSG00000170017	0.49524	0.0305528	0.410882
ENSG00000185008	0.923698	0.0305769	0.410882
ENSG00000118514	1.16248	0.030613	0.410882
ENSG00000168172	-0.185501	0.030614	0.410882
ENSG00000100911	0.128687	0.0306415	0.410954
ENSG00000153162	-1.09405	0.0307131	0.41121
ENSG00000130821	-0.416896	0.0306845	0.41121
ENSG00000176915	0.128351	0.0307269	0.41121
ENSG00000163938	-0.13505	0.0307622	0.411387
ENSG00000110987	-0.33594	0.0308722	0.412561
ENSG00000099977	0.40106	0.0308985	0.412616
ENSG00000184677	0.116876	0.0309674	0.413186
ENSG00000186566	0.180285	0.0309856	0.413186
ENSG00000206052	0.387212	0.0311339	0.414866
ENSG00000168032	-0.44491	0.0311912	0.415331
ENSG00000102401	-0.157089	0.0312527	0.415853
ENSG00000171100	-0.26039	0.0312981	0.41616
ENSG00000221986	0.791982	0.0313972	0.417179
ENSG00000239887	0.479607	0.0316574	0.419227
ENSG00000259916	1.48597	0.0316982	0.419227
ENSG00000188124	-3.03656	0.0316461	0.419227
ENSG00000151655	-1.10631	0.0316307	0.419227
ENSG00000170545	0.41367	0.0316961	0.419227
ENSG00000066455	-0.160873	0.031579	0.419227
ENSG00000159961	-4.08443	0.0317316	0.419227
ENSG00000271303	0.387177	0.0317156	0.419227
ENSG00000217128	-0.237418	0.0322246	0.421549
ENSG00000196262	0.175021	0.0321909	0.421549
ENSG00000173281	0.341154	0.0320708	0.421549
ENSG00000044574	0.231554	0.0321397	0.421549
ENSG00000165684	-0.175879	0.0322061	0.421549
ENSG00000204361	-1.03172	0.0320112	0.421549
ENSG00000123094	0.25414	0.0321017	0.421549
ENSG00000129474	-0.367119	0.0319863	0.421549
ENSG00000196136	3.65497	0.0319923	0.421549
ENSG00000179580	3.74963	0.0322157	0.421549
ENSG00000108370	0.535114	0.0320422	0.421549
ENSG00000167874	0.397388	0.0321609	0.421549
ENSG00000120075	1.52072	0.0320498	0.421549
ENSG00000118707	-0.264135	0.0319874	0.421549
ENSG00000112186	-0.298497	0.0322892	0.422097
ENSG00000196834	-2.63257	0.0323764	0.422939
ENSG00000237412	1.6904	0.0325658	0.424222
ENSG00000115267	0.326266	0.0325646	0.424222
ENSG00000169567	0.203965	0.0325492	0.424222
ENSG00000166086	-0.262481	0.0325297	0.424222
ENSG00000115977	-0.329717	0.0325945	0.424299
ENSG00000186326	0.75819	0.0326397	0.42459
ENSG00000156486	1.10341	0.0326919	0.424972
ENSG00000163902	0.177903	0.0327733	0.425732
ENSG00000160285	0.229986	0.0328114	0.42593
ENSG00000138771	-0.202773	0.0328656	0.426336
ENSG00000125967	-0.285113	0.0328977	0.426454
ENSG00000229453	3.69218	0.0330596	0.426521
ENSG00000145414	0.219021	0.0329623	0.426521
ENSG00000077782	-0.193684	0.0330546	0.426521
ENSG00000170276	0.312059	0.0329946	0.426521
ENSG00000033327	-0.320743	0.0330862	0.426521
ENSG00000183379	2.17832	0.0330653	0.426521
ENSG00000015413	-3.54017	0.0330637	0.426521
ENSG00000178150	0.912806	0.0329461	0.426521
ENSG00000163632	0.5407	0.0331272	0.426754
ENSG00000170525	1.05472	0.0331689	0.426995
ENSG00000130368	1.23737	0.0332363	0.427567
ENSG00000113594	-0.301111	0.0332989	0.428076
ENSG00000124104	0.2198	0.0333517	0.428459
ENSG00000184374	-1.20685	0.0334656	0.429625
ENSG00000047621	-0.172272	0.0336003	0.430463
ENSG00000131951	0.795908	0.0335893	0.430463
ENSG00000141376	0.178708	0.0335811	0.430463
ENSG00000095587	0.989983	0.033706	0.43152
ENSG00000183856	0.910577	0.0338576	0.431965
ENSG00000135631	-0.186281	0.0337833	0.431965
ENSG00000176771	0.392954	0.0339765	0.431965
ENSG00000068001	0.768498	0.0341429	0.431965
ENSG00000114735	-0.303923	0.0339689	0.431965
ENSG00000237765	0.194334	0.0342284	0.431965
ENSG00000134982	-0.190963	0.0340235	0.431965
ENSG00000132840	0.694932	0.0341804	0.431965
ENSG00000156162	-0.241965	0.0338629	0.431965
ENSG00000119138	0.378928	0.0339225	0.431965
ENSG00000126432	0.230272	0.0340064	0.431965
ENSG00000133321	0.519752	0.0339483	0.431965
ENSG00000072657	0.883896	0.0338651	0.431965
ENSG00000069493	0.373629	0.034225	0.431965
ENSG00000157766	-1.1081	0.0338904	0.431965
ENSG00000140986	-0.568782	0.0338311	0.431965
ENSG00000186191	-3.86802	0.0341715	0.431965
ENSG00000042753	0.249895	0.0340865	0.431965
ENSG00000099889	-0.216158	0.0341754	0.431965
ENSG00000159082	-0.197058	0.0342003	0.431965
ENSG00000142166	-0.201084	0.0341188	0.431965
ENSG00000116815	-0.271801	0.0342645	0.432002
ENSG00000204977	-0.156091	0.0342777	0.432002
ENSG00000155016	-0.254286	0.0343293	0.432359
ENSG00000125170	-0.298479	0.0343832	0.432744
ENSG00000140391	0.162669	0.0344737	0.43359
ENSG00000119777	-0.237023	0.0346406	0.434514
ENSG00000179144	-0.406282	0.0346306	0.434514
ENSG00000180535	0.915877	0.0345987	0.434514
ENSG00000108352	-0.398833	0.0346324	0.434514
ENSG00000116731	-0.19018	0.0346881	0.434661
ENSG00000060718	-1.98112	0.034699	0.434661
ENSG00000136205	0.251813	0.0348354	0.436075
ENSG00000258947	1.24847	0.0349139	0.436633
ENSG00000105643	0.751882	0.0349269	0.436633
ENSG00000156920	1.22032	0.0349599	0.436752
ENSG00000162496	-0.34488	0.0349998	0.436957
ENSG00000166813	-0.334124	0.0350949	0.43767
ENSG00000131153	-0.489056	0.0351274	0.43767
ENSG00000129991	-0.501311	0.0351275	0.43767
ENSG00000119715	-0.639878	0.0351646	0.43784
ENSG00000156313	-0.28136	0.0352838	0.438443
ENSG00000147724	1.37379	0.035278	0.438443
ENSG00000280165	1.24827	0.0352447	0.438443
ENSG00000146457	0.147114	0.0354328	0.439688
ENSG00000198881	1.18822	0.0354786	0.439688
ENSG00000126768	0.266793	0.0354085	0.439688
ENSG00000136122	0.427374	0.0354722	0.439688
ENSG00000175920	-0.342229	0.035561	0.439884
ENSG00000164916	-0.274513	0.035556	0.439884
ENSG00000186908	0.120845	0.0355889	0.439884
ENSG00000100884	0.873323	0.0355662	0.439884
ENSG00000144596	-0.496639	0.0357138	0.440841
ENSG00000133789	-0.264357	0.035711	0.440841
ENSG00000004809	3.19752	0.0357897	0.441193
ENSG00000120278	0.53782	0.0357773	0.441193
ENSG00000116237	-0.247939	0.0359336	0.441621
ENSG00000135801	0.199433	0.0358679	0.441621
ENSG00000114948	0.448924	0.0360381	0.441621
ENSG00000168280	0.734941	0.0359095	0.441621
ENSG00000073737	-0.851508	0.0359818	0.441621
ENSG00000073792	-0.303303	0.0359629	0.441621
ENSG00000053918	0.286449	0.0359959	0.441621
ENSG00000198954	-0.204329	0.0360172	0.441621
ENSG00000140750	-0.214174	0.0360011	0.441621
ENSG00000143502	0.874979	0.0361586	0.442039
ENSG00000169255	-0.308841	0.0361672	0.442039
ENSG00000184432	-0.0980281	0.0361091	0.442039
ENSG00000215018	0.816869	0.0361357	0.442039
ENSG00000131018	-0.277127	0.0362459	0.442129
ENSG00000182372	-0.241849	0.0362434	0.442129
ENSG00000137845	-0.154131	0.036202	0.442129
ENSG00000248487	0.222462	0.0363202	0.442455
ENSG00000145794	0.719151	0.0363012	0.442455
ENSG00000160678	0.295148	0.03645	0.443455
ENSG00000080608	-0.198103	0.0364417	0.443455
ENSG00000138193	-0.583504	0.036515	0.443956
ENSG00000185000	0.179569	0.036613	0.444857
ENSG00000111846	-0.5344	0.0367143	0.44553
ENSG00000101079	0.192297	0.0367163	0.44553
ENSG00000158109	-0.162279	0.0367625	0.445799
ENSG00000157500	-0.248928	0.0368094	0.446077
ENSG00000084463	-0.175389	0.0368855	0.446708
ENSG00000226650	-1.84541	0.0369142	0.446765
ENSG00000214114	0.281348	0.0369734	0.44719
ENSG00000114166	0.353553	0.0371065	0.447339
ENSG00000254122	-0.218335	0.0371299	0.447339
ENSG00000185515	-0.190389	0.0370482	0.447339
ENSG00000120457	0.722329	0.0371129	0.447339
ENSG00000139436	-0.148589	0.0370753	0.447339
ENSG00000135686	-0.164739	0.0370439	0.447339
ENSG00000003509	-0.219816	0.0371929	0.447807
ENSG00000166603	2.47737	0.0373285	0.44915
ENSG00000118777	-0.407421	0.0374378	0.450173
ENSG00000198815	-0.165768	0.0375832	0.450219
ENSG00000184924	0.313682	0.0374721	0.450219
ENSG00000181444	0.466536	0.0375194	0.450219
ENSG00000120057	1.31247	0.0375831	0.450219
ENSG00000178440	-0.831444	0.037519	0.450219
ENSG00000128335	-0.281881	0.0375868	0.450219
ENSG00000163762	-0.547062	0.037701	0.450448
ENSG00000164199	0.906551	0.0376876	0.450448
ENSG00000120837	-0.190227	0.0377028	0.450448
ENSG00000165474	1.60972	0.0376722	0.450448
ENSG00000164944	-0.117046	0.0377635	0.450884
ENSG00000102390	-0.19537	0.0378729	0.45161
ENSG00000135446	-0.197172	0.0378538	0.45161
ENSG00000079950	-0.132259	0.0379521	0.452265
ENSG00000258539	0.699144	0.0381335	0.454135
ENSG00000103241	0.960608	0.0382713	0.455485
ENSG00000133114	0.153353	0.038314	0.455702
ENSG00000143401	-0.251712	0.0384025	0.45591
ENSG00000132429	-0.304843	0.0384051	0.45591
ENSG00000139364	0.891136	0.0383726	0.45591
ENSG00000119878	0.15707	0.0384532	0.456191
ENSG00000140263	0.383085	0.0385594	0.457159
ENSG00000115145	-0.129217	0.0386547	0.457771
ENSG00000070193	1.19948	0.0386602	0.457771
ENSG00000213762	0.15793	0.0388131	0.459288
ENSG00000125965	1.65109	0.0388643	0.459601
ENSG00000121152	0.834604	0.0389908	0.460512
ENSG00000135521	-0.222175	0.0389757	0.460512
ENSG00000080503	0.103621	0.0390553	0.460981
ENSG00000288784	2.42267	0.039217	0.462597
ENSG00000117594	0.712623	0.0393856	0.463117
ENSG00000161203	-0.165234	0.0393446	0.463117
ENSG00000198909	-0.163643	0.0393829	0.463117
ENSG00000075275	0.310131	0.0393344	0.463117
ENSG00000159079	0.306881	0.0393159	0.463117
ENSG00000224383	0.713242	0.0394144	0.463163
ENSG00000120656	0.211076	0.039494	0.463608
ENSG00000108018	0.717741	0.0395021	0.463608
ENSG00000168303	0.191068	0.039576	0.464182
ENSG00000183542	3.79012	0.0396299	0.464521
ENSG00000168615	-0.218573	0.0397028	0.46486
ENSG00000184113	0.684279	0.0397088	0.46486
ENSG00000147459	-0.267307	0.0397588	0.465005
ENSG00000164924	-0.19518	0.0397961	0.465005
ENSG00000126368	-0.769505	0.0397768	0.465005
ENSG00000148459	0.334043	0.0399102	0.465753
ENSG00000123297	-0.419748	0.039892	0.465753
ENSG00000144285	0.990951	0.0401062	0.46756
ENSG00000120725	0.150238	0.0401391	0.46756
ENSG00000128274	-0.261226	0.0401405	0.46756
ENSG00000168495	-0.194016	0.0402475	0.468514
ENSG00000183318	2.80821	0.0403151	0.468713
ENSG00000128310	3.31122	0.0403066	0.468713
ENSG00000166848	-0.144783	0.0404228	0.469672
ENSG00000009950	1.1858	0.0404745	0.469979
ENSG00000135956	-0.26529	0.0406206	0.471382
ENSG00000005102	-0.478012	0.0406738	0.471704
ENSG00000186479	0.480412	0.0407229	0.47198
ENSG00000011021	-0.169382	0.0410546	0.472276
ENSG00000162490	-1.2473	0.0408246	0.472276
ENSG00000116260	0.268969	0.0410785	0.472276
ENSG00000134324	0.277777	0.0408847	0.472276
ENSG00000168769	0.194566	0.0410187	0.472276
ENSG00000079482	0.192712	0.0408923	0.472276
ENSG00000130177	0.201745	0.0409778	0.472276
ENSG00000152315	-1.1474	0.0409785	0.472276
ENSG00000005339	0.101673	0.0409331	0.472276
ENSG00000240849	0.28825	0.040781	0.472276
ENSG00000215251	-0.210833	0.0410631	0.472276
ENSG00000257591	-0.554866	0.0409804	0.472276
ENSG00000154721	0.238105	0.0410233	0.472276
ENSG00000151135	-0.272876	0.0412356	0.473601
ENSG00000132964	-0.211328	0.0412447	0.473601
ENSG00000163344	0.27168	0.0412742	0.473648
ENSG00000069329	-0.1849	0.0413675	0.474426
ENSG00000111266	0.158421	0.0415115	0.475783
ENSG00000152894	0.155981	0.0415386	0.475801
ENSG00000188428	-0.198448	0.0415854	0.476044
ENSG00000145949	0.758524	0.0416849	0.476596
ENSG00000147535	-0.294623	0.0416828	0.476596
ENSG00000163251	0.399628	0.0418235	0.477008
ENSG00000169116	-0.298899	0.0418069	0.477008
ENSG00000156508	-0.260994	0.0418057	0.477008
ENSG00000165124	-0.759272	0.0418037	0.477008
ENSG00000115828	-0.755082	0.0418867	0.477436
ENSG00000134058	-0.210574	0.0419488	0.477851
ENSG00000171428	0.414768	0.0421042	0.479328
ENSG00000116771	-0.572875	0.0421557	0.479622
ENSG00000116667	-0.263662	0.0423332	0.479663
ENSG00000116747	-0.130015	0.0423657	0.479663
ENSG00000175206	-0.729397	0.0422417	0.479663
ENSG00000130741	-0.176363	0.0423239	0.479663
ENSG00000149809	0.338784	0.0422649	0.479663
ENSG00000151474	0.216704	0.0422594	0.479663
ENSG00000110888	-0.201512	0.0423646	0.479663
ENSG00000140598	-0.238764	0.0422238	0.479663
ENSG00000115758	-0.291685	0.0424644	0.48017
ENSG00000185010	-0.43706	0.0424879	0.48017
ENSG00000188130	0.396753	0.0424435	0.48017
ENSG00000110435	-0.264571	0.0425979	0.48067
ENSG00000227268	0.48032	0.0426097	0.48067
ENSG00000070371	0.293159	0.0425659	0.48067
ENSG00000134716	-0.555858	0.04271	0.481218
ENSG00000153107	0.128264	0.0426937	0.481218
ENSG00000078269	-0.245891	0.0427804	0.481582
ENSG00000111058	0.198357	0.0427941	0.481582
ENSG00000137409	0.103195	0.0428873	0.481757
ENSG00000110218	-0.255389	0.0429391	0.481757
ENSG00000162337	-0.199589	0.0428902	0.481757
ENSG00000152465	-0.241257	0.0429293	0.481757
ENSG00000154217	0.355254	0.0428633	0.481757
ENSG00000179673	1.42088	0.0430534	0.482748
ENSG00000152763	-0.296572	0.0431167	0.482876
ENSG00000120594	-0.410589	0.043104	0.482876
ENSG00000167550	-0.867352	0.043219	0.483731
ENSG00000074527	-0.244535	0.0432518	0.483806
ENSG00000178177	-0.219789	0.043359	0.484132
ENSG00000152939	0.551654	0.0433402	0.484132
ENSG00000137500	-0.14916	0.0433174	0.484132
ENSG00000144481	-3.33212	0.0434177	0.48421
ENSG00000234965	0.871916	0.0434181	0.48421
ENSG00000188010	0.303928	0.0434813	0.484494
ENSG00000164548	0.135063	0.0435458	0.484494
ENSG00000132972	-3.70353	0.0435181	0.484494
ENSG00000101447	0.969284	0.0435477	0.484494
ENSG00000058085	1.00927	0.0436811	0.485398
ENSG00000119508	1.22824	0.0436726	0.485398
ENSG00000183023	-0.322797	0.0438112	0.485973
ENSG00000185306	-0.99728	0.0437947	0.485973
ENSG00000101084	0.238489	0.0437969	0.485973
ENSG00000135778	0.171438	0.0439336	0.4864
ENSG00000187257	0.180503	0.0439087	0.4864
ENSG00000261115	0.530513	0.0439604	0.4864
ENSG00000122545	-0.152939	0.0439805	0.4864
ENSG00000160013	-0.593593	0.0439439	0.4864
ENSG00000117697	-0.192767	0.0440372	0.486738
ENSG00000168765	0.25103	0.0441043	0.487012
ENSG00000163285	2.33216	0.0441215	0.487012
ENSG00000183654	1.38378	0.0441667	0.487012
ENSG00000221836	2.71578	0.0441525	0.487012
ENSG00000184840	-0.228009	0.044251	0.487652
ENSG00000107897	-0.26168	0.0443049	0.487957
ENSG00000115109	0.198547	0.0443351	0.488001
ENSG00000174021	0.222517	0.0443862	0.488274
ENSG00000178449	0.242865	0.0445063	0.489018
ENSG00000102760	0.483734	0.0444881	0.489018
ENSG00000166825	1.29975	0.0445971	0.489725
ENSG00000137285	0.714568	0.0446851	0.489824
ENSG00000138111	-0.33014	0.0446689	0.489824
ENSG00000102606	0.200371	0.0446644	0.489824
ENSG00000099999	-0.434865	0.0447345	0.490078
ENSG00000181458	-0.821148	0.0448345	0.490737
ENSG00000007402	0.501473	0.0448738	0.490737
ENSG00000163864	0.31412	0.0449267	0.490737
ENSG00000169018	0.153128	0.0449209	0.490737
ENSG00000100129	-0.15336	0.0448884	0.490737
ENSG00000205090	0.332632	0.0451326	0.49137
ENSG00000254535	-0.531591	0.0452487	0.49137
ENSG00000128617	-1.12373	0.0452148	0.49137
ENSG00000146834	0.235249	0.0450632	0.49137
ENSG00000197217	-0.224924	0.0450766	0.49137
ENSG00000133812	-0.201879	0.045232	0.49137
ENSG00000256660	1.7158	0.0452096	0.49137
ENSG00000135457	-0.136877	0.0450197	0.49137
ENSG00000172379	0.618374	0.0452455	0.49137
ENSG00000104903	-0.3928	0.045137	0.49137
ENSG00000101745	-0.162179	0.0453398	0.492072
ENSG00000075413	0.232147	0.0453841	0.492265
ENSG00000133706	-0.12619	0.0454379	0.492294
ENSG00000037749	-0.167701	0.0455639	0.492294
ENSG00000112473	-0.215107	0.0455254	0.492294
ENSG00000101955	-0.352277	0.045533	0.492294
ENSG00000175183	0.412592	0.0455419	0.492294
ENSG00000221890	0.257318	0.0455588	0.492294
ENSG00000159228	-0.288175	0.045572	0.492294
ENSG00000163126	0.685652	0.04564	0.492355
ENSG00000113163	-0.184149	0.045646	0.492355
ENSG00000187773	-0.959399	0.045665	0.492355
ENSG00000100033	-1.57227	0.0456836	0.492355
ENSG00000102038	0.184698	0.0457234	0.492499
ENSG00000183780	2.01414	0.0457657	0.49267
ENSG00000160336	-0.175736	0.0458424	0.49321
ENSG00000173638	0.345101	0.0459007	0.493552
ENSG00000013810	0.320609	0.0460923	0.494468
ENSG00000146197	0.419058	0.0460334	0.494468
ENSG00000126821	0.229989	0.0460535	0.494468
ENSG00000006016	-1.34375	0.0460897	0.494468
ENSG00000166483	-0.211317	0.0462248	0.495604
ENSG00000181019	0.677696	0.0463488	0.496648
ENSG00000163959	-0.293571	0.0464009	0.49692
ENSG00000188153	0.372684	0.0464638	0.497044
ENSG00000104885	0.210448	0.046466	0.497044
ENSG00000116729	0.211298	0.0465211	0.497279
ENSG00000165970	1.97642	0.046554	0.497279
ENSG00000087095	0.152037	0.0465681	0.497279
ENSG00000162409	-0.422168	0.0467232	0.498363
ENSG00000001617	0.442935	0.046723	0.498363
ENSG00000117155	0.223559	0.0468115	0.498733
ENSG00000147117	-0.783786	0.0468066	0.498733
ENSG00000156711	0.428177	0.0469155	0.499269
ENSG00000197355	-0.34214	0.0468977	0.499269
ENSG00000042317	0.360546	0.0469959	0.499839
ENSG00000173264	0.164551	0.0471632	0.501241
ENSG00000198276	0.285644	0.0472086	0.501241
ENSG00000118156	-0.70063	0.0471865	0.501241
ENSG00000124702	0.219728	0.0472559	0.501457
ENSG00000198373	-0.131439	0.0473282	0.501938
ENSG00000204442	-0.664253	0.0473933	0.502342
ENSG00000244405	-0.54836	0.0474531	0.50269
ENSG00000164796	-1.85313	0.0475303	0.50322
ENSG00000259030	-0.889383	0.0475944	0.503613
ENSG00000133226	-0.131598	0.0477033	0.504191
ENSG00000106336	-0.619387	0.0476911	0.504191
ENSG00000242689	-0.684577	0.0478473	0.505426
ENSG00000204843	-0.157877	0.0478874	0.505563
ENSG00000086589	-0.116544	0.0479193	0.505613
ENSG00000172586	0.200894	0.0479468	0.505616
ENSG00000068784	-0.185071	0.0480582	0.506504
ENSG00000117069	0.870732	0.0482224	0.506599
ENSG00000094963	-0.463044	0.0481845	0.506599
ENSG00000115993	-0.30183	0.048215	0.506599
ENSG00000154277	-0.703862	0.0481588	0.506599
ENSG00000197070	0.208376	0.0482307	0.506599
ENSG00000103150	-0.383828	0.0482228	0.506599
ENSG00000071243	0.197346	0.0483181	0.506659
ENSG00000179912	-0.213663	0.048318	0.506659
ENSG00000167641	0.368535	0.0482938	0.506659
ENSG00000184378	0.492625	0.0486525	0.508731
ENSG00000054179	0.599446	0.0486327	0.508731
ENSG00000147883	0.522922	0.0485757	0.508731
ENSG00000136160	0.44889	0.0486291	0.508731
ENSG00000185418	-0.276483	0.0486359	0.508731
ENSG00000166118	-3.32185	0.0488115	0.510108
ENSG00000198301	-0.118167	0.0488564	0.51029
ENSG00000123908	-0.109104	0.0490064	0.51157
ENSG00000164776	0.413974	0.049107	0.511802
ENSG00000268400	-3.61122	0.0491112	0.511802
ENSG00000105204	-0.238832	0.049093	0.511802
ENSG00000156869	-0.323585	0.0491602	0.512026
ENSG00000271601	-0.187789	0.049362	0.513256
ENSG00000125354	-0.478837	0.0494163	0.513256
ENSG00000140688	-0.252733	0.0494146	0.513256
ENSG00000129353	0.183929	0.0493287	0.513256
ENSG00000170906	0.319923	0.0493561	0.513256
ENSG00000172139	0.634469	0.0494802	0.513524
ENSG00000136379	-0.273148	0.0494972	0.513524
ENSG00000186523	0.584982	0.0495711	0.513717
ENSG00000183067	0.447197	0.0495564	0.513717
ENSG00000162989	0.380846	0.0497986	0.513877
ENSG00000187118	0.261433	0.0497175	0.513877
ENSG00000157036	-0.362713	0.0497648	0.513877
ENSG00000109762	0.195339	0.0497252	0.513877
ENSG00000082293	0.577887	0.0497417	0.513877
ENSG00000261678	-0.960478	0.0498076	0.513877
ENSG00000130227	-0.117604	0.0497242	0.513877
ENSG00000135426	0.840832	0.0496939	0.513877
ENSG00000144057	0.770004	0.0499074	0.514541
ENSG00000214558	-0.486224	0.0499885	0.514541
ENSG00000134278	-0.231551	0.0500102	0.514541
ENSG00000125744	0.261244	0.049995	0.514541
ENSG00000265590	0.493893	0.0499541	0.514541
ENSG00000147813	0.267922	0.0501326	0.51523
ENSG00000073169	0.24966	0.0501086	0.51523
ENSG00000110841	-0.236183	0.0501968	0.51532
ENSG00000132359	0.469518	0.0501693	0.51532
ENSG00000080031	-0.727169	0.0502269	0.515345
ENSG00000198774	-0.478778	0.0503018	0.515545
ENSG00000157734	0.979129	0.0502868	0.515545
ENSG00000120915	-0.272296	0.0503903	0.515884
ENSG00000171606	-0.169091	0.0503733	0.515884
ENSG00000094755	-0.986006	0.0504552	0.516171
ENSG00000172748	-0.297037	0.0504739	0.516171
ENSG00000079999	0.178298	0.0506659	0.51785
ENSG00000183864	0.330548	0.0507022	0.517937
ENSG00000102078	-0.268968	0.0507762	0.518408
ENSG00000119392	-0.140551	0.0508771	0.519153
ENSG00000166965	0.251352	0.0509487	0.519452
ENSG00000100297	0.15276	0.0509623	0.519452
ENSG00000134470	0.435901	0.0510813	0.52038
ENSG00000169957	0.170334	0.051152	0.520531
ENSG00000108599	-0.133093	0.0511471	0.520531
ENSG00000171055	-0.235494	0.0512575	0.520653
ENSG00000115946	-0.195818	0.0512523	0.520653
ENSG00000236279	2.23091	0.0512616	0.520653
ENSG00000186104	0.232192	0.051276	0.520653
ENSG00000187054	-1.0687	0.0514593	0.520865
ENSG00000118985	0.280409	0.0514033	0.520865
ENSG00000286001	-0.409237	0.0514632	0.520865
ENSG00000105976	0.319835	0.0513678	0.520865
ENSG00000185737	1.10051	0.0514242	0.520865
ENSG00000197748	-0.570942	0.0514929	0.520865
ENSG00000133193	-0.140702	0.051474	0.520865
ENSG00000073050	0.204587	0.0516589	0.52226
ENSG00000237452	0.813132	0.0517824	0.523225
ENSG00000269476	-3.63236	0.0518242	0.523363
ENSG00000169508	0.816268	0.0519622	0.524472
ENSG00000284906	2.83958	0.0520081	0.52465
ENSG00000135951	-0.288667	0.052049	0.524778
ENSG00000110046	0.121814	0.0521219	0.524944
ENSG00000076382	0.461321	0.0521167	0.524944
ENSG00000172123	-0.33153	0.0521911	0.525298
ENSG00000215012	-0.20874	0.0522135	0.525298
ENSG00000196141	-0.279878	0.0522986	0.52587
ENSG00000215193	-0.153322	0.0523986	0.526591
ENSG00000168275	0.270586	0.0524804	0.526686
ENSG00000082684	-0.479088	0.052499	0.526686
ENSG00000147118	-0.244444	0.0525214	0.526686
ENSG00000075429	-3.0633	0.052501	0.526686
ENSG00000198648	-0.19896	0.052621	0.5274
ENSG00000145388	-0.121332	0.0526861	0.527645
ENSG00000173227	-0.910487	0.0527021	0.527645
ENSG00000164122	0.477729	0.0527403	0.527743
ENSG00000104450	0.186552	0.052812	0.528177
ENSG00000139722	0.286871	0.0528527	0.5283
ENSG00000171992	-0.272175	0.052891	0.528399
ENSG00000100997	-0.13615	0.0529736	0.52894
ENSG00000156802	0.333757	0.0530204	0.529099
ENSG00000178814	0.254549	0.0530991	0.529099
ENSG00000174032	-0.388898	0.0530787	0.529099
ENSG00000185019	0.223638	0.0531033	0.529099
ENSG00000170468	0.263869	0.053188	0.529659
ENSG00000186684	0.807795	0.0532795	0.530025
ENSG00000091972	0.470562	0.0532817	0.530025
ENSG00000112578	0.171461	0.053412	0.530753
ENSG00000164976	0.296669	0.0534109	0.530753
ENSG00000151240	-0.239661	0.053441	0.530758
ENSG00000186350	0.12961	0.0535022	0.530799
ENSG00000122035	0.3905	0.0534849	0.530799
ENSG00000116871	0.215358	0.0535791	0.531278
ENSG00000188488	0.847118	0.0536696	0.531728
ENSG00000131747	0.818395	0.0536816	0.531728
ENSG00000137947	0.232464	0.0540179	0.531783
ENSG00000158473	0.909383	0.053948	0.531783
ENSG00000115239	0.129771	0.0538319	0.531783
ENSG00000144824	-0.421733	0.0540109	0.531783
ENSG00000122068	-0.194005	0.053874	0.531783
ENSG00000174695	-0.180768	0.0537876	0.531783
ENSG00000146109	0.207226	0.0537222	0.531783
ENSG00000010404	-0.19818	0.0540302	0.531783
ENSG00000204065	-1.10801	0.053901	0.531783
ENSG00000205268	0.377495	0.0539882	0.531783
ENSG00000078814	-0.344071	0.0539976	0.531783
ENSG00000130300	-0.693359	0.0538581	0.531783
ENSG00000119681	-0.844234	0.0540974	0.532163
ENSG00000184719	0.307982	0.0541908	0.532455
ENSG00000141384	-0.234517	0.0542129	0.532455
ENSG00000132017	-0.205259	0.0541631	0.532455
ENSG00000162738	0.264594	0.0542833	0.532559
ENSG00000119661	-0.138876	0.0543164	0.532559
ENSG00000151322	0.356861	0.0543295	0.532559
ENSG00000101160	-0.179088	0.0543381	0.532559
ENSG00000134265	-0.226266	0.0544099	0.532982
ENSG00000161958	0.65516	0.0544402	0.532998
ENSG00000172009	-0.297181	0.0544866	0.533172
ENSG00000182247	-0.18817	0.0545493	0.533225
ENSG00000133935	0.206425	0.0545304	0.533225
ENSG00000158050	1.03377	0.0546817	0.534238
ENSG00000088002	1.37554	0.0547243	0.534373
ENSG00000165887	-1.06628	0.0547655	0.534495
ENSG00000112511	-0.140383	0.054879	0.534897
ENSG00000182492	-0.60666	0.0548564	0.534897
ENSG00000170776	-0.238724	0.0549217	0.534897
ENSG00000174628	-0.225164	0.0549188	0.534897
ENSG00000170260	0.189665	0.054952	0.534912
ENSG00000101977	-0.662777	0.0550151	0.535247
ENSG00000197713	0.166936	0.0550439	0.535247
ENSG00000152467	0.37788	0.0550825	0.535342
ENSG00000134709	0.505034	0.0552018	0.535942
ENSG00000134121	0.600052	0.0552003	0.535942
ENSG00000204220	0.195715	0.0553616	0.537115
ENSG00000184205	0.240358	0.0553969	0.537115
ENSG00000159267	0.189839	0.0554093	0.537115
ENSG00000162817	0.42207	0.0554993	0.53743
ENSG00000206560	-0.148446	0.0555285	0.53743
ENSG00000277475	2.22315	0.0555248	0.53743
ENSG00000143458	-0.122635	0.0555579	0.537435
ENSG00000060971	-0.167116	0.0556767	0.538305
ENSG00000171227	0.770976	0.0557934	0.539033
ENSG00000187391	0.261594	0.05581	0.539033
ENSG00000145777	-0.455128	0.0559178	0.539344
ENSG00000197976	0.188789	0.0559872	0.539344
ENSG00000135018	-0.180362	0.0559644	0.539344
ENSG00000134917	1.34535	0.0559864	0.539344
ENSG00000125843	0.185018	0.0558916	0.539344
ENSG00000184786	0.681341	0.05606	0.539425
ENSG00000215126	0.543721	0.056043	0.539425
ENSG00000105576	-0.103468	0.0560825	0.539425
ENSG00000212710	1.57427	0.0561384	0.539683
ENSG00000183807	0.467184	0.0561855	0.539857
ENSG00000127922	0.288057	0.0562837	0.540521
ENSG00000157107	-0.175542	0.056336	0.540728
ENSG00000103342	0.165156	0.0563708	0.540728
ENSG00000132801	-0.217801	0.0564141	0.540728
ENSG00000127452	0.165063	0.0564215	0.540728
ENSG00000062282	1.10429	0.0565504	0.541684
ENSG00000105409	-0.340431	0.0566389	0.542252
ENSG00000116717	-0.332162	0.0567161	0.542433
ENSG00000221916	-0.767397	0.0567108	0.542433
ENSG00000010361	0.202667	0.0567668	0.542639
ENSG00000213760	0.350372	0.0569184	0.543538
ENSG00000118495	-0.267399	0.0569193	0.543538
ENSG00000169047	0.273924	0.0570582	0.544306
ENSG00000147889	1.5569	0.0570496	0.544306
ENSG00000128045	-0.541694	0.057163	0.544468
ENSG00000106511	-0.281569	0.057112	0.544468
ENSG00000132382	-0.130323	0.0571411	0.544468
ENSG00000170485	-0.282418	0.0572286	0.544536
ENSG00000166444	0.2714	0.0572098	0.544536
ENSG00000183775	0.771778	0.0576118	0.547902
ENSG00000132465	1.99649	0.0576846	0.548313
ENSG00000163545	0.369411	0.05772	0.548333
ENSG00000136425	0.457786	0.0577456	0.548333
ENSG00000167311	1.37411	0.0577929	0.548502
ENSG00000075426	0.532766	0.0578545	0.548807
ENSG00000185352	0.88856	0.0580218	0.549833
ENSG00000196235	-0.109826	0.0580199	0.549833
ENSG00000133466	-0.490067	0.0582539	0.551751
ENSG00000174951	0.548749	0.0583016	0.551922
ENSG00000074211	0.669108	0.058365	0.552008
ENSG00000183889	-1.32416	0.05837	0.552008
ENSG00000177034	-0.123269	0.0584014	0.552024
ENSG00000221970	0.724637	0.0585212	0.552734
ENSG00000188234	-0.435133	0.0585462	0.552734
ENSG00000204033	3.69942	0.0585656	0.552734
ENSG00000160345	0.554083	0.0585967	0.552747
ENSG00000203963	2.95266	0.0587106	0.552751
ENSG00000178104	-0.310171	0.0586642	0.552751
ENSG00000197980	0.461935	0.0588176	0.552751
ENSG00000154814	-0.20087	0.0586683	0.552751
ENSG00000132911	1.61209	0.0588168	0.552751
ENSG00000112561	0.191801	0.0587204	0.552751
ENSG00000122884	-0.209082	0.0587676	0.552751
ENSG00000165685	2.00437	0.0588349	0.552751
ENSG00000132694	0.0991905	0.0589411	0.553297
ENSG00000099624	0.263738	0.0589525	0.553297
ENSG00000143627	4.02264	0.0590346	0.553373
ENSG00000146918	0.222427	0.0590499	0.553373
ENSG00000107581	-0.152701	0.0590173	0.553373
ENSG00000124374	-0.44067	0.0592705	0.553932
ENSG00000115844	1.72473	0.0593359	0.553932
ENSG00000115425	0.489555	0.0593003	0.553932
ENSG00000138442	-0.187493	0.0594669	0.553932
ENSG00000133657	-0.344736	0.059378	0.553932
ENSG00000178996	-0.219474	0.0591401	0.553932
ENSG00000155530	0.680263	0.0593158	0.553932
ENSG00000198042	-0.178229	0.0594549	0.553932
ENSG00000204179	0.520842	0.0592629	0.553932
ENSG00000111711	-0.227708	0.0591804	0.553932
ENSG00000111206	1.00247	0.0594554	0.553932
[truncated: 16,606 more rows]

## Sheet: DESeq2_AFRAvsSRRA
Supplemental Table S4. Differentially expressed genes across anatomical sides, disease status, or in each of the four groups
Disease status contrast	AFRA-upregulated logFC < 0			DESeq2's Wald test for differential expression analysis with FDR-corrected p-values
RA - AF vs SR	SRRA-upregulated log2FC > 0			Threshold for significance padj < 0.05
Ensembl ID	log2FoldChange	pvalue	padj
ENSG00000187193	2.20458	6.73e-16	1.25e-11
ENSG00000280670	2.34076	1.47e-15	1.36e-11
ENSG00000131149	0.577082	1.97e-11	1.22e-07
ENSG00000131737	23.0952	5.62e-10	2.62e-06
ENSG00000159248	2.74991	1.03e-09	3.84e-06
ENSG00000105251	1.38793	1.24e-09	3.85e-06
ENSG00000145681	-1.95831	1.63e-09	4.34e-06
ENSG00000149968	10.2246	3.69e-09	8.58e-06
ENSG00000116981	1.22935	7.54e-09	1.56e-05
ENSG00000127124	0.803771	9.26e-09	1.67e-05
ENSG00000288658	2.24538	9.87e-09	1.67e-05
ENSG00000277836	22.5199	7.26e-08	0.000112608
ENSG00000174136	0.442437	8.99e-08	0.000128569
ENSG00000164733	-0.475185	1.1e-07	0.000146818
ENSG00000169071	0.837703	1.44e-07	0.000157688
ENSG00000175287	0.758432	1.3e-07	0.000157688
ENSG00000111647	-0.36719	1.39e-07	0.000157688
ENSG00000162139	-0.452837	2.72e-07	0.000280913
ENSG00000077616	0.85567	4.25e-07	0.000397658
ENSG00000159958	2.93344	4.28e-07	0.000397658
ENSG00000144891	1.06268	8.69e-07	0.000769557
ENSG00000055163	0.471456	9.66e-07	0.000817019
ENSG00000172995	3.07473	1.29e-06	0.00100129
ENSG00000087258	0.753222	1.24e-06	0.00100129
ENSG00000082482	4.22221	1.5e-06	0.00111272
ENSG00000234438	1.12623	1.58e-06	0.00112887
ENSG00000139364	2.04962	1.81e-06	0.00124685
ENSG00000147041	-3.51157	2.1e-06	0.00128369
ENSG00000183454	1.24091	2.14e-06	0.00128369
ENSG00000134042	1.65183	2.07e-06	0.00128369
ENSG00000153902	0.740089	1.95e-06	0.00128369
ENSG00000175745	0.756685	2.9e-06	0.00168751
ENSG00000158816	3.36738	3.06e-06	0.00172301
ENSG00000138759	0.609529	3.38e-06	0.00179613
ENSG00000166923	3.83562	3.29e-06	0.00179613
ENSG00000133067	2.01054	3.55e-06	0.00183613
ENSG00000148842	-0.591714	4.47e-06	0.00221319
ENSG00000167483	2.60935	4.52e-06	0.00221319
ENSG00000123901	1.78276	4.64e-06	0.00221321
ENSG00000170382	1.25236	5.09e-06	0.00236811
ENSG00000136859	-0.938955	5.53e-06	0.00250885
ENSG00000188573	-2.64638	7.1e-06	0.00284928
ENSG00000050767	1.41093	6.74e-06	0.00284928
ENSG00000172209	0.975719	7.07e-06	0.00284928
ENSG00000179813	1.16472	7.2e-06	0.00284928
ENSG00000182732	1.00507	6.5e-06	0.00284928
ENSG00000168502	-1.37952	6.83e-06	0.00284928
ENSG00000105664	-3.74281	7.5e-06	0.00290845
ENSG00000140519	-3.05002	7.77e-06	0.00295164
ENSG00000008083	0.273964	8.18e-06	0.0030424
ENSG00000143479	0.475311	8.58e-06	0.00313079
ENSG00000261787	1.35819	8.89e-06	0.00317865
ENSG00000135447	1.28693	9.56e-06	0.00335552
ENSG00000116983	1.90274	9.97e-06	0.00339005
ENSG00000136542	-2.18404	1e-05	0.00339005
ENSG00000158079	-0.485102	1.03e-05	0.00342235
ENSG00000178585	0.5306	1.12e-05	0.00360232
ENSG00000120549	0.628006	1.12e-05	0.00360232
ENSG00000132938	0.749316	1.15e-05	0.0036331
ENSG00000111727	-0.22661	1.17e-05	0.00364262
ENSG00000141622	0.96743	1.28e-05	0.00386989
ENSG00000095066	-0.905556	1.29e-05	0.00386989
ENSG00000156471	0.843015	1.39e-05	0.00408971
ENSG00000114251	0.892454	1.43e-05	0.00414572
ENSG00000100997	-0.301352	1.76e-05	0.005024
ENSG00000118322	2.41277	1.81e-05	0.00502711
ENSG00000172831	-0.582112	1.8e-05	0.00502711
ENSG00000137821	0.846251	1.92e-05	0.00526521
ENSG00000176731	0.335686	2.04e-05	0.00534905
ENSG00000182667	1.07431	2.01e-05	0.00534905
ENSG00000103319	0.399369	2.03e-05	0.00534905
ENSG00000104537	3.38142	2.21e-05	0.00571467
ENSG00000148219	2.04683	2.27e-05	0.00577976
ENSG00000101892	-3.20862	2.34e-05	0.00582788
ENSG00000186847	6.62073	2.35e-05	0.00582788
ENSG00000109794	0.573452	2.62e-05	0.00624049
ENSG00000103404	0.757075	2.6e-05	0.00624049
ENSG00000167088	0.304339	2.57e-05	0.00624049
ENSG00000166206	0.97574	2.69e-05	0.00632796
ENSG00000140986	-1.1258	2.74e-05	0.00636106
ENSG00000198133	0.813521	2.82e-05	0.00647039
ENSG00000148655	0.574014	2.98e-05	0.00676145
ENSG00000075711	-0.372949	3.12e-05	0.0069868
ENSG00000182103	1.28628	3.3e-05	0.00730785
ENSG00000165071	-0.86653	3.37e-05	0.00738344
ENSG00000136267	1.66089	3.77e-05	0.0081519
ENSG00000186297	1.98582	4.03e-05	0.00860721
ENSG00000134253	0.458325	4.33e-05	0.00882758
ENSG00000153904	-0.996746	4.31e-05	0.00882758
ENSG00000144485	1.10816	4.2e-05	0.00882758
ENSG00000174611	0.963786	4.23e-05	0.00882758
ENSG00000100399	0.873557	4.37e-05	0.00882758
ENSG00000124749	-0.965	4.56e-05	0.00912406
ENSG00000108679	0.517071	4.63e-05	0.00916969
ENSG00000163053	0.739248	5.05e-05	0.00989812
ENSG00000049860	-0.480717	5.17e-05	0.00991213
ENSG00000166106	0.876361	5.17e-05	0.00991213
ENSG00000112964	0.50761	5.31e-05	0.0100802
ENSG00000116254	-1.50117	5.72e-05	0.0107429
ENSG00000153820	0.791571	5.98e-05	0.0111264
ENSG00000138674	-0.32261	6.34e-05	0.0116665
ENSG00000196284	-0.648828	6.46e-05	0.0116665
ENSG00000105928	-0.72373	6.41e-05	0.0116665
ENSG00000214960	0.497746	6.55e-05	0.0117209
ENSG00000185133	0.690707	6.76e-05	0.0119756
ENSG00000261739	1.1256	6.9e-05	0.0119952
ENSG00000105227	0.267924	6.84e-05	0.0119952
ENSG00000179772	-0.927655	7e-05	0.0120524
ENSG00000169213	3.44113	7.23e-05	0.0122186
ENSG00000102804	0.482451	7.19e-05	0.0122186
ENSG00000182177	-1.08993	7.46e-05	0.0123858
ENSG00000130962	0.497229	7.45e-05	0.0123858
ENSG00000133477	0.880125	7.65e-05	0.01259
ENSG00000157445	0.832056	8.09e-05	0.0131293
ENSG00000103710	0.629831	8.12e-05	0.0131293
ENSG00000116191	0.751479	8.58e-05	0.013756
ENSG00000242265	0.999924	8.95e-05	0.0141119
ENSG00000131409	1.08818	8.89e-05	0.0141119
ENSG00000196091	0.972119	9.18e-05	0.0143567
ENSG00000091181	1.68569	9.42e-05	0.0145968
ENSG00000102109	-2.82367	9.88e-05	0.0151297
ENSG00000173227	-1.8281	9.93e-05	0.0151297
ENSG00000131094	1.6514	0.00010004	0.0151297
ENSG00000266094	0.62213	0.000104127	0.0154945
ENSG00000198700	-0.175794	0.000105784	0.0154945
ENSG00000111186	0.815499	0.000105536	0.0154945
ENSG00000133107	1.19412	0.000105485	0.0154945
ENSG00000183671	1.2577	0.000108198	0.0157242
ENSG00000178078	0.861023	0.000115264	0.0166213
ENSG00000110811	-0.672681	0.000116617	0.016687
ENSG00000125503	-0.7337	0.000119675	0.0169938
ENSG00000254122	-0.401581	0.000121283	0.0170917
ENSG00000002330	0.371683	0.000126292	0.0175707
ENSG00000037965	3.96869	0.000126571	0.0175707
ENSG00000181004	0.621134	0.000133103	0.0183406
ENSG00000163406	1.08685	0.000135141	0.0184845
ENSG00000152082	0.461359	0.000139535	0.0186736
ENSG00000102359	-1.37522	0.00013867	0.0186736
ENSG00000130589	0.388831	0.000139534	0.0186736
ENSG00000197982	0.305525	0.000149746	0.0186986
ENSG00000132704	7.84295	0.00015681	0.0186986
ENSG00000179915	0.914935	0.000149467	0.0186986
ENSG00000164342	0.681249	0.000156244	0.0186986
ENSG00000164597	0.566554	0.000151136	0.0186986
ENSG00000157502	1.27352	0.000146698	0.0186986
ENSG00000165392	-0.314	0.000147175	0.0186986
ENSG00000260428	-0.963508	0.000152983	0.0186986
ENSG00000185742	3.03265	0.000151542	0.0186986
ENSG00000167566	-0.280238	0.000151852	0.0186986
ENSG00000151746	-0.628476	0.00015014	0.0186986
ENSG00000152767	-0.584614	0.00014461	0.0186986
ENSG00000071246	-0.662345	0.000143393	0.0186986
ENSG00000100626	0.842561	0.000151634	0.0186986
ENSG00000135698	0.447048	0.000153923	0.0186986
ENSG00000108852	0.637104	0.000141506	0.0186986
ENSG00000101084	0.448899	0.000155933	0.0186986
ENSG00000104369	0.623697	0.000163407	0.0193611
ENSG00000007402	0.938999	0.000165365	0.0193878
ENSG00000095209	0.619344	0.000165717	0.0193878
ENSG00000112159	0.382	0.000170866	0.0198653
ENSG00000186185	1.70133	0.000175946	0.0203289
ENSG00000131771	1.01243	0.000182876	0.0209991
ENSG00000165983	0.692678	0.00018588	0.0212131
ENSG00000071909	-1.96832	0.000191728	0.0217411
ENSG00000172020	-1.85117	0.000192844	0.0217411
ENSG00000175161	0.697048	0.000197633	0.0221468
ENSG00000105707	1.30772	0.000202362	0.0225409
ENSG00000171444	0.28716	0.000204362	0.0226282
ENSG00000214866	-5.30764	0.000209368	0.0230453
ENSG00000172216	0.653003	0.000215122	0.0235394
ENSG00000197632	5.08907	0.000233265	0.0253754
ENSG00000133106	0.693035	0.000237746	0.0257125
ENSG00000095587	1.72851	0.000240702	0.0258817
ENSG00000107317	0.668859	0.000243247	0.026005
ENSG00000162755	0.535786	0.000255519	0.0271609
ENSG00000109065	-0.388349	0.000257148	0.0271787
ENSG00000111799	-1.10949	0.000266386	0.027903
ENSG00000169508	1.529	0.000267	0.027903
ENSG00000168394	0.431068	0.00027766	0.0287054
ENSG00000150403	-0.518641	0.000277765	0.0287054
ENSG00000163288	1.49328	0.000282017	0.0289839
ENSG00000171951	-2.65828	0.000292289	0.0298745
ENSG00000178538	0.783762	0.000298935	0.0303868
ENSG00000108947	1.66932	0.000301028	0.0304332
ENSG00000130222	1.98006	0.000305052	0.0306734
ENSG00000087495	1.32863	0.000316863	0.0316897
ENSG00000078269	-0.435397	0.000327541	0.0325824
ENSG00000143434	0.359718	0.00034584	0.0341888
ENSG00000197299	1.04122	0.000347365	0.0341888
ENSG00000113209	0.893912	0.00036867	0.0360947
ENSG00000172661	0.999906	0.000372295	0.0362588
ENSG00000128610	-5.25579	0.000379454	0.0364959
ENSG00000111537	-2.35067	0.000380615	0.0364959
ENSG00000196557	0.495254	0.000378244	0.0364959
ENSG00000137200	0.217745	0.000384142	0.0366452
ENSG00000267508	0.386542	0.00038724	0.0367522
ENSG00000174886	0.276585	0.000393003	0.0371099
ENSG00000115221	2.48455	0.000402501	0.0376247
ENSG00000080503	0.177616	0.000400899	0.0376247
ENSG00000054654	0.746472	0.000414262	0.0385305
ENSG00000166289	0.987088	0.000417438	0.0386327
ENSG00000117013	-0.633685	0.000446841	0.0407458
ENSG00000156219	0.969044	0.000446168	0.0407458
ENSG00000042317	0.636748	0.000443457	0.0407458
ENSG00000259207	-0.458412	0.000465553	0.042245
ENSG00000143443	0.431362	0.000477896	0.0430229
ENSG00000164542	0.675731	0.000478752	0.0430229
ENSG00000075223	0.512747	0.000481438	0.0430563
ENSG00000101079	0.321278	0.000492227	0.0438105
ENSG00000161714	0.679674	0.000501616	0.0444336
ENSG00000140403	-0.514547	0.000511519	0.0450391
ENSG00000005102	-0.81155	0.000513293	0.0450391
ENSG00000163485	0.625884	0.000517496	0.0451553
ENSG00000175556	0.68106	0.000521734	0.0451553
ENSG00000131242	0.825907	0.000521901	0.0451553
ENSG00000164176	-0.947039	0.00053021	0.0456619
ENSG00000163590	0.602474	0.000533124	0.0456772
ENSG00000163959	-0.512406	0.000535299	0.0456772
ENSG00000148600	1.30103	0.000561603	0.0477029
ENSG00000121957	0.608832	0.000569693	0.0481701
ENSG00000183837	-1.0532	0.000581215	0.0487016
ENSG00000089101	-3.2585	0.000579781	0.0487016
ENSG00000108924	0.506183	0.000589666	0.0489686
ENSG00000198336	0.564416	0.000589177	0.0489686
ENSG00000131203	2.6644	0.000602223	0.0497891
ENSG00000143416	0.770859	0.000607884	0.0500348
ENSG00000165474	2.72071	0.00061106	0.0500746
ENSG00000152104	-0.594184	0.000635071	0.0514453
ENSG00000109452	-0.676205	0.000639397	0.0514453
ENSG00000198719	0.899794	0.000638826	0.0514453
ENSG00000106701	-0.475062	0.000631946	0.0514453
ENSG00000152936	2.93648	0.000641614	0.0514453
ENSG00000118762	-0.653556	0.000648979	0.0515911
ENSG00000186350	0.228703	0.00064641	0.0515911
ENSG00000154188	0.888566	0.000654811	0.0518332
ENSG00000182050	1.47556	0.000672792	0.0528021
ENSG00000118276	0.476318	0.000670829	0.0528021
ENSG00000072071	0.330417	0.000675568	0.0528021
ENSG00000235169	0.817026	0.000693382	0.0529518
ENSG00000114737	-0.930394	0.000694562	0.0529518
ENSG00000151136	1.34067	0.000691589	0.0529518
ENSG00000157470	0.856623	0.000692136	0.0529518
ENSG00000141101	-0.29284	0.000687287	0.0529518
ENSG00000125744	0.449223	0.000689603	0.0529518
ENSG00000123815	0.363418	0.000703967	0.0534497
ENSG00000170017	0.769871	0.000738771	0.0541635
ENSG00000147485	0.617611	0.000734655	0.0541635
ENSG00000104723	0.370601	0.000736688	0.0541635
ENSG00000147408	0.317059	0.00071967	0.0541635
ENSG00000078328	0.579707	0.000739655	0.0541635
ENSG00000141744	0.836469	0.000742484	0.0541635
ENSG00000185924	0.978007	0.000735446	0.0541635
ENSG00000078814	-0.603658	0.000724565	0.0541635
ENSG00000183597	-0.538488	0.000731063	0.0541635
ENSG00000183067	0.766848	0.000739951	0.0541635
ENSG00000197971	-0.406444	0.000749681	0.0544749
ENSG00000232629	-2.50935	0.000754614	0.0546092
ENSG00000082212	0.448695	0.000757401	0.0546092
ENSG00000105369	3.47037	0.000768633	0.0552051
ENSG00000143418	-0.283846	0.000779109	0.0555287
ENSG00000108375	0.659496	0.000778061	0.0555287
ENSG00000115808	-0.416401	0.000785785	0.0557907
ENSG00000165675	-0.282793	0.000798293	0.0560828
ENSG00000148841	0.527012	0.000795618	0.0560828
ENSG00000166886	-0.487091	0.000798943	0.0560828
ENSG00000116885	0.38033	0.000805269	0.0561034
ENSG00000067836	0.395628	0.000802505	0.0561034
ENSG00000221938	5.14859	0.000814779	0.0565542
ENSG00000176381	-2.61154	0.000824343	0.0568933
ENSG00000111674	-0.802396	0.000825781	0.0568933
ENSG00000170873	0.42281	0.000837066	0.0574579
ENSG00000116729	0.353445	0.000870208	0.0590662
ENSG00000162989	0.646245	0.000873197	0.0590662
ENSG00000105976	0.547545	0.000866797	0.0590662
ENSG00000186073	-0.502287	0.000871815	0.0590662
ENSG00000129038	-1.02234	0.000908999	0.0612652
ENSG00000213221	-1.19981	0.000914005	0.0613802
ENSG00000005339	0.164607	0.000921665	0.061672
ENSG00000147383	0.480415	0.000934217	0.0622878
ENSG00000143297	3.69165	0.000949714	0.0627558
ENSG00000092096	0.497608	0.000951356	0.0627558
ENSG00000180884	-0.338159	0.000946093	0.0627558
ENSG00000203499	1.21809	0.000956479	0.0628708
ENSG00000158813	0.444954	0.000966244	0.063289
ENSG00000117450	0.627779	0.000986213	0.0639459
ENSG00000095970	-2.11594	0.000990023	0.0639459
ENSG00000188523	0.57185	0.000988261	0.0639459
ENSG00000141076	-0.278885	0.00099002	0.0639459
ENSG00000154767	-0.353382	0.00100188	0.0644529
ENSG00000213380	-0.204831	0.0010048	0.0644529
ENSG00000008382	0.293109	0.00101612	0.064955
ENSG00000170075	1.23358	0.00102421	0.0650752
ENSG00000255974	-1.17656	0.001025	0.0650752
ENSG00000137709	3.78679	0.0010336	0.0653982
ENSG00000164591	-0.79212	0.00105266	0.0663786
ENSG00000168495	-0.308989	0.00106601	0.0669931
ENSG00000117525	0.665195	0.00108056	0.0674247
ENSG00000165899	0.860554	0.00107926	0.0674247
ENSG00000064687	0.652471	0.00108375	0.0674247
ENSG00000274070	0.548352	0.00109874	0.0681292
ENSG00000108984	0.654018	0.00110807	0.0684795
ENSG00000135605	-0.777263	0.00111614	0.0687497
ENSG00000172264	0.711521	0.00113153	0.0694676
ENSG00000007384	-0.406292	0.00113548	0.0694811
ENSG00000173208	0.954698	0.00114572	0.0696491
ENSG00000167646	-1.64001	0.00114491	0.0696491
ENSG00000131080	-0.890408	0.00115705	0.070109
ENSG00000096060	0.593073	0.0011891	0.0714037
ENSG00000129473	-0.165498	0.00118429	0.0714037
ENSG00000166503	-0.240097	0.00118993	0.0714037
ENSG00000153094	0.514494	0.00120324	0.0714232
ENSG00000080493	0.536866	0.0012133	0.0714232
ENSG00000173114	1.12273	0.0012131	0.0714232
ENSG00000214435	1.36274	0.00120555	0.0714232
ENSG00000134532	0.574668	0.00121106	0.0714232
ENSG00000204941	3.68995	0.00119825	0.0714232
ENSG00000123689	0.871336	0.00122429	0.0718431
ENSG00000163534	3.98428	0.00124513	0.0726077
ENSG00000150510	0.654294	0.00124506	0.0726077
ENSG00000143126	0.541626	0.00125186	0.0726901
ENSG00000205592	-4.69618	0.00125826	0.0726901
ENSG00000132964	-0.332569	0.001255	0.0726901
ENSG00000163344	0.429486	0.00127633	0.0730875
ENSG00000206561	-1.11287	0.00127693	0.0730875
ENSG00000139734	-2.02722	0.0012764	0.0730875
ENSG00000204334	0.735237	0.00128401	0.0731828
ENSG00000119681	-1.41096	0.00128646	0.0731828
ENSG00000198585	-0.212815	0.00129894	0.0736673
ENSG00000186479	0.753752	0.00131468	0.0743337
ENSG00000116127	-0.18224	0.00132336	0.0745976
ENSG00000175792	0.316595	0.00133863	0.0750036
ENSG00000167363	-0.330223	0.00133557	0.0750036
ENSG00000168038	0.591138	0.00135649	0.0753238
ENSG00000083720	-0.480791	0.001351	0.0753238
ENSG00000171243	2.29713	0.00135546	0.0753238
ENSG00000167434	0.862274	0.00136164	0.0753846
ENSG00000182378	0.597684	0.00137758	0.0757097
ENSG00000161682	0.823006	0.00137972	0.0757097
ENSG00000172296	0.620239	0.0013788	0.0757097
ENSG00000223731	-1.55321	0.00139523	0.0763355
ENSG00000115902	-0.584731	0.00140642	0.0767222
ENSG00000141736	0.378407	0.00141694	0.0770702
ENSG00000161664	0.439299	0.00142359	0.0772059
ENSG00000261115	0.839653	0.00143288	0.0772591
ENSG00000139209	1.09864	0.00143193	0.0772591
ENSG00000168264	0.250884	0.00146854	0.0780506
ENSG00000152154	0.77215	0.00145347	0.0780506
ENSG00000169918	0.536496	0.00146586	0.0780506
ENSG00000140859	-0.461351	0.00145842	0.0780506
ENSG00000186567	-0.606419	0.00146034	0.0780506
ENSG00000173068	1.22897	0.00148214	0.0783985
ENSG00000198542	-0.887844	0.00148351	0.0783985
ENSG00000076716	0.653777	0.00149429	0.0787445
ENSG00000145365	0.554853	0.00150424	0.0790451
ENSG00000169435	4.53299	0.00151844	0.079343
ENSG00000175894	2.68086	0.00151692	0.079343
ENSG00000198517	-0.629495	0.00152727	0.0795806
ENSG00000049323	-0.521298	0.00155614	0.0806331
ENSG00000167107	0.434957	0.00155207	0.0806331
ENSG00000180929	0.706561	0.00156142	0.0806821
ENSG00000180999	1.47095	0.0015732	0.0806863
ENSG00000159399	-1.0545	0.00157962	0.0806863
ENSG00000064225	-0.51438	0.0015792	0.0806863
ENSG00000224389	1.43353	0.00157404	0.0806863
ENSG00000172824	-0.726301	0.00158753	0.0806863
ENSG00000196132	1.8174	0.00158339	0.0806863
ENSG00000142279	-0.412554	0.00159261	0.080724
ENSG00000172346	0.611329	0.00160725	0.0812449
ENSG00000163346	0.384604	0.00165093	0.081895
ENSG00000155367	0.423568	0.00164045	0.081895
ENSG00000144481	-5.16067	0.0016444	0.081895
ENSG00000107165	0.759422	0.00164715	0.081895
ENSG00000108551	2.32883	0.00164586	0.081895
ENSG00000198440	-0.332156	0.0016504	0.081895
ENSG00000205560	-0.751258	0.00163326	0.081895
ENSG00000126709	0.759588	0.00167098	0.0820337
ENSG00000082497	-0.785561	0.00166304	0.0820337
ENSG00000251493	2.70013	0.00167137	0.0820337
ENSG00000006283	1.34753	0.00166889	0.0820337
ENSG00000169306	0.729073	0.0016787	0.0820835
ENSG00000196092	4.31755	0.00168121	0.0820835
ENSG00000163491	0.560189	0.00168952	0.0822733
ENSG00000095951	-0.2157	0.00170923	0.0830161
ENSG00000074211	1.10782	0.00172354	0.0834928
ENSG00000133069	0.870862	0.00175733	0.0841982
ENSG00000160097	0.708663	0.00175605	0.0841982
ENSG00000153347	1.14848	0.00175778	0.0841982
ENSG00000129680	-0.233405	0.00176002	0.0841982
ENSG00000182307	-0.238002	0.00176073	0.0841982
ENSG00000130382	0.328757	0.00177324	0.084579
ENSG00000140506	1.16054	0.00178891	0.0847146
ENSG00000188322	1.04227	0.0017884	0.0847146
ENSG00000108370	0.772266	0.00178974	0.0847146
ENSG00000180304	0.296699	0.0018119	0.0855456
ENSG00000130224	0.437063	0.00184494	0.0866655
ENSG00000147586	0.363899	0.00184401	0.0866655
ENSG00000184908	1.05764	0.00186375	0.087187
ENSG00000118702	2.12997	0.00186541	0.087187
ENSG00000130695	0.479252	0.0018781	0.08756
ENSG00000170633	-0.343999	0.00189649	0.0881964
ENSG00000175048	0.420903	0.00191242	0.0887153
ENSG00000112137	0.89353	0.00193815	0.0894629
ENSG00000182372	-0.357623	0.00193617	0.0894629
ENSG00000100346	1.65854	0.00194836	0.0897112
ENSG00000179399	1.45552	0.00200035	0.0914262
ENSG00000135720	-0.189322	0.001998	0.0914262
ENSG00000092931	0.341936	0.00199624	0.0914262
ENSG00000141738	1.596	0.00200928	0.0916096
ENSG00000007350	0.8004	0.00201517	0.0916532
ENSG00000105854	0.269812	0.00202464	0.0918594
ENSG00000188452	2.38877	0.0020517	0.0921946
ENSG00000163659	0.802872	0.00204348	0.0921946
ENSG00000139044	-0.458006	0.00205185	0.0921946
ENSG00000171984	0.433191	0.00204933	0.0921946
ENSG00000176771	0.571469	0.0020605	0.0923599
ENSG00000213694	0.571529	0.00210382	0.0940752
ENSG00000012660	0.394823	0.00211458	0.0941037
ENSG00000068976	0.726641	0.00210953	0.0941037
ENSG00000196208	0.647468	0.00213157	0.0942571
ENSG00000214575	-0.433886	0.00213322	0.0942571
ENSG00000161647	0.601067	0.00213201	0.0942571
ENSG00000143179	-0.369304	0.00214431	0.0942645
ENSG00000183960	1.29923	0.0021628	0.0942645
ENSG00000118785	-2.53818	0.00214918	0.0942645
ENSG00000173210	0.404392	0.00216886	0.0942645
ENSG00000068831	0.492034	0.00215929	0.0942645
ENSG00000186806	-0.622801	0.00216529	0.0942645
ENSG00000205726	0.26096	0.00216494	0.0942645
ENSG00000169860	0.680825	0.00218524	0.0946958
ENSG00000276644	0.73656	0.00218897	0.0946958
ENSG00000143753	0.336482	0.0022014	0.0947926
ENSG00000100580	0.24137	0.0021968	0.0947926
ENSG00000171385	0.424987	0.00222825	0.0957274
ENSG00000221836	4.22917	0.002236	0.095839
ENSG00000144596	-0.723046	0.00224742	0.096107
ENSG00000127948	-0.236711	0.00225846	0.0961369
ENSG00000125952	0.232329	0.00225554	0.0961369
ENSG00000138823	0.940772	0.00228837	0.0969662
ENSG00000106638	-0.288935	0.00228526	0.0969662
ENSG00000110723	1.11682	0.00233324	0.098643
ENSG00000164070	-0.624807	0.0023631	0.0993471
ENSG00000181104	-0.780275	0.00236449	0.0993471
ENSG00000188211	-0.696605	0.00236592	0.0993471
ENSG00000135372	-0.226892	0.00237434	0.0994762
ENSG00000158014	-1.3739	0.00238231	0.0995859
ENSG00000111906	0.289415	0.00239343	0.0998265
ENSG00000124429	0.578765	0.00240308	0.100005
ENSG00000144034	0.386156	0.00241175	0.100132
ENSG00000108443	-0.154863	0.00241692	0.100132
ENSG00000071242	-0.604213	0.00242266	0.100147
ENSG00000154721	0.352936	0.00244321	0.100773
ENSG00000168143	0.827758	0.0024503	0.10079
ENSG00000119899	-0.263936	0.00245446	0.10079
ENSG00000172724	3.44652	0.00248421	0.101765
ENSG00000171435	1.54394	0.00248915	0.101765
ENSG00000151474	0.322198	0.00251849	0.102739
ENSG00000080709	0.850718	0.00252624	0.10283
ENSG00000162951	1.02864	0.00253355	0.102902
ENSG00000109158	2.03425	0.0025608	0.103108
ENSG00000113263	1.91709	0.00255684	0.103108
ENSG00000180264	3.85558	0.00254685	0.103108
ENSG00000196611	3.95818	0.00255772	0.103108
ENSG00000168615	-0.320286	0.00258657	0.103201
ENSG00000023445	0.950984	0.00258573	0.103201
ENSG00000126500	0.677449	0.00258141	0.103201
ENSG00000151079	0.879116	0.00259085	0.103201
ENSG00000183087	-0.233148	0.00256988	0.103201
ENSG00000138463	0.316768	0.00260854	0.103269
ENSG00000167778	-0.329375	0.00260921	0.103269
ENSG00000008283	0.700599	0.00260207	0.103269
ENSG00000185736	1.71115	0.00264427	0.104213
ENSG00000107518	-1.51906	0.00263955	0.104213
ENSG00000257594	0.651918	0.00266489	0.104804
ENSG00000154917	0.441448	0.0026882	0.105275
ENSG00000166415	2.531	0.00268355	0.105275
ENSG00000249992	1.9923	0.00275532	0.107678
ENSG00000070159	-0.492185	0.00276374	0.10778
ENSG00000122756	0.955401	0.00277498	0.107992
ENSG00000158578	1.3116	0.0027899	0.108346
ENSG00000105784	1.05842	0.00282192	0.109361
ENSG00000227507	1.58174	0.00283179	0.109516
ENSG00000101160	-0.277227	0.00286777	0.110677
ENSG00000134283	0.275975	0.00290363	0.111829
ENSG00000059758	0.24587	0.00298867	0.114629
ENSG00000177455	2.0818	0.00298389	0.114629
ENSG00000119138	0.530179	0.00299944	0.114806
ENSG00000171368	0.412651	0.0030577	0.116796
ENSG00000111331	0.454472	0.0030662	0.11688
ENSG00000113805	0.513306	0.00307966	0.117101
ENSG00000205363	0.461785	0.0030846	0.117101
ENSG00000141314	1.27407	0.00310495	0.117634
ENSG00000143324	-0.590224	0.00312898	0.118169
ENSG00000167733	0.480612	0.00313177	0.118169
ENSG00000198046	-0.309831	0.00314904	0.11858
ENSG00000077713	-0.817351	0.00315637	0.118616
ENSG00000187955	-0.90003	0.00318138	0.119314
ENSG00000144668	-0.537353	0.00320296	0.119882
ENSG00000172828	-0.792182	0.00321646	0.120146
ENSG00000103044	-0.620111	0.00330661	0.123266
ENSG00000156802	0.506864	0.00331531	0.123343
ENSG00000111252	-0.328233	0.00335193	0.124456
ENSG00000070540	-0.372374	0.00338044	0.125265
ENSG00000135074	-0.59832	0.00343503	0.12687
ENSG00000011275	-0.562918	0.00343739	0.12687
ENSG00000168907	1.4906	0.00344479	0.126891
ENSG00000230778	1.58156	0.00345598	0.127052
ENSG00000122035	0.587432	0.00346919	0.127286
ENSG00000108352	-0.54959	0.0034778	0.12735
ENSG00000005961	0.819384	0.00350032	0.127923
ENSG00000117682	-0.275243	0.00352385	0.12842
ENSG00000164122	0.719465	0.00352773	0.12842
ENSG00000172985	-0.280937	0.0035453	0.128808
ENSG00000076685	-0.340397	0.00356601	0.129308
ENSG00000198771	0.317361	0.00358822	0.129308
ENSG00000116871	0.32499	0.00357862	0.129308
ENSG00000138771	-0.276438	0.00359983	0.129308
ENSG00000086589	-0.171197	0.00360078	0.129308
ENSG00000123572	-1.16393	0.00358205	0.129308
ENSG00000174502	0.77521	0.00364166	0.130524
ENSG00000085552	1.46317	0.00366881	0.130993
ENSG00000075886	1.1079	0.00366364	0.130993
ENSG00000117215	3.91033	0.00368526	0.131033
ENSG00000120594	-0.589213	0.00369107	0.131033
ENSG00000070404	-0.568987	0.00367953	0.131033
ENSG00000169814	0.288483	0.00373357	0.132145
ENSG00000134802	-0.330289	0.0037366	0.132145
ENSG00000221986	1.06658	0.00375805	0.132651
ENSG00000197061	0.496008	0.00377629	0.133043
ENSG00000135632	-0.275841	0.00378397	0.133061
ENSG00000109917	-0.240017	0.00379145	0.133073
ENSG00000122176	-1.11501	0.00383226	0.133732
ENSG00000138413	0.445921	0.00382537	0.133732
ENSG00000196584	0.842847	0.00385338	0.133732
ENSG00000179300	-1.57312	0.00384824	0.133732
ENSG00000065613	-0.184942	0.00383974	0.133732
ENSG00000040531	-0.343658	0.00382221	0.133732
ENSG00000109689	0.313537	0.00387902	0.134123
ENSG00000141441	0.620269	0.00387904	0.134123
ENSG00000168710	-0.228208	0.00390499	0.134271
ENSG00000162694	0.288756	0.00389971	0.134271
ENSG00000154655	0.40999	0.00390219	0.134271
ENSG00000173402	0.34716	0.00395981	0.135432
ENSG00000082014	0.31069	0.00396788	0.135432
ENSG00000250644	-1.24431	0.00396291	0.135432
ENSG00000099715	-2.0938	0.00395147	0.135432
ENSG00000073670	0.562424	0.00399193	0.136004
ENSG00000124571	-0.199994	0.00401567	0.136562
ENSG00000183918	2.05355	0.00403235	0.136879
ENSG00000010404	-0.2947	0.00404055	0.136908
ENSG00000168389	1.2603	0.00405504	0.137149
ENSG00000117069	1.26418	0.00412785	0.138575
ENSG00000082126	-2.09236	0.00413444	0.138575
ENSG00000170734	-0.21705	0.00411806	0.138575
ENSG00000196465	0.219718	0.00412182	0.138575
ENSG00000008710	-0.261359	0.00412499	0.138575
ENSG00000025156	0.512622	0.00417419	0.13918
ENSG00000169083	0.350133	0.00417496	0.13918
ENSG00000172465	0.213931	0.00417413	0.13918
ENSG00000164074	-0.789545	0.00420545	0.139946
ENSG00000132182	0.387477	0.00421424	0.139988
ENSG00000186260	0.358536	0.00423151	0.140311
ENSG00000198929	0.576271	0.00428005	0.141668
ENSG00000135114	1.26488	0.00434011	0.143401
ENSG00000122550	0.427871	0.00436347	0.143917
ENSG00000149187	-0.170441	0.00437344	0.143991
ENSG00000113231	-0.551218	0.00438848	0.144058
ENSG00000132434	0.336518	0.00439096	0.144058
ENSG00000132185	2.78061	0.00442091	0.144785
ENSG00000227057	-0.276605	0.00444532	0.145073
ENSG00000105048	-1.17765	0.00444202	0.145073
ENSG00000221989	4.25072	0.00447132	0.145667
ENSG00000115204	-0.225593	0.00447955	0.145679
ENSG00000157388	1.29907	0.00449973	0.145747
ENSG00000112077	1.32012	0.00455213	0.145747
ENSG00000013725	1.5321	0.0045333	0.145747
ENSG00000110777	2.86994	0.00449173	0.145747
ENSG00000090615	-0.301712	0.00453948	0.145747
ENSG00000168952	0.608084	0.00455213	0.145747
ENSG00000129673	2.2	0.00454733	0.145747
ENSG00000087076	-0.559573	0.00452288	0.145747
ENSG00000167619	1.42165	0.00453518	0.145747
ENSG00000135926	-0.224796	0.00458618	0.146508
ENSG00000101350	-0.264499	0.00459166	0.146508
ENSG00000269964	0.937695	0.00461095	0.146871
ENSG00000237988	2.91351	0.00463506	0.146885
ENSG00000133816	-0.370828	0.00462952	0.146885
ENSG00000183048	0.439447	0.00463109	0.146885
ENSG00000121440	0.424254	0.00466678	0.147639
ENSG00000179862	0.414243	0.00469196	0.148183
ENSG00000131979	0.734943	0.00475616	0.149956
ENSG00000162600	-0.391375	0.00477029	0.150059
ENSG00000143499	-1.23491	0.00477556	0.150059
ENSG00000172667	-0.342317	0.00483596	0.150684
ENSG00000048140	-0.209346	0.00481781	0.150684
ENSG00000198455	0.205648	0.00482251	0.150684
ENSG00000180694	0.239753	0.00482105	0.150684
ENSG00000165912	-0.447061	0.00483551	0.150684
ENSG00000044574	0.304064	0.00489502	0.152269
ENSG00000128274	-0.358	0.00490661	0.152375
ENSG00000140853	0.536264	0.00491919	0.152511
ENSG00000013375	-0.348502	0.00497562	0.154004
ENSG00000169567	0.267777	0.00498417	0.154012
ENSG00000005981	0.639261	0.00501692	0.154364
ENSG00000054179	0.848699	0.00502886	0.154364
ENSG00000111783	-2.58326	0.00503703	0.154364
ENSG00000141084	-0.208666	0.00501468	0.154364
ENSG00000133460	-0.326238	0.00502427	0.154364
ENSG00000164309	-0.497498	0.00512915	0.155776
ENSG00000147676	0.977105	0.0050967	0.155776
ENSG00000169499	-0.474228	0.00511688	0.155776
ENSG00000183779	0.550932	0.00513914	0.155776
ENSG00000177098	0.444894	0.00511251	0.155776
ENSG00000152778	-0.255828	0.00514173	0.155776
ENSG00000135446	-0.264497	0.00511927	0.155776
ENSG00000162738	0.382475	0.00515912	0.155795
ENSG00000171067	-0.436021	0.00515591	0.155795
ENSG00000182795	1.24424	0.00525428	0.157859
ENSG00000169862	-0.904978	0.00526989	0.157859
ENSG00000128595	-0.353216	0.0052695	0.157859
ENSG00000264230	2.41008	0.00525808	0.157859
ENSG00000108091	0.152794	0.0052393	0.157859
ENSG00000171853	0.268585	0.005308	0.15792
ENSG00000168772	0.500094	0.00529565	0.15792
ENSG00000156298	0.441283	0.00531133	0.15792
ENSG00000151778	0.391988	0.00531439	0.15792
ENSG00000063854	0.272849	0.00531397	0.15792
ENSG00000183690	0.864279	0.00534964	0.158542
ENSG00000132481	-0.511523	0.00535234	0.158542
ENSG00000187608	0.65691	0.00537652	0.159005
ENSG00000140263	0.516274	0.00542201	0.160096
ENSG00000039600	0.918379	0.00544074	0.160394
ENSG00000132692	-0.884272	0.0054748	0.161062
ENSG00000141540	0.370863	0.00548071	0.161062
ENSG00000109171	-0.243327	0.00549247	0.161153
ENSG00000136002	0.75645	0.0055015	0.161164
ENSG00000180354	-0.398096	0.00555433	0.1622
ENSG00000099797	0.278321	0.00555214	0.1622
ENSG00000204060	0.898212	0.00557009	0.162406
ENSG00000167110	-0.233966	0.00563383	0.164007
ENSG00000157087	1.00731	0.00564324	0.164024
ENSG00000164815	0.300076	0.00568324	0.164929
ENSG00000113578	-0.501826	0.00572537	0.165759
ENSG00000120457	0.957111	0.00573333	0.165759
ENSG00000137843	0.655598	0.00574748	0.165759
ENSG00000100036	-0.360813	0.00574143	0.165759
ENSG00000149679	0.631461	0.00580923	0.167281
ENSG00000203791	-0.359027	0.00583989	0.167611
ENSG00000198915	0.768354	0.00583235	0.167611
ENSG00000165995	0.599582	0.00586841	0.167611
ENSG00000101306	2.42709	0.0058682	0.167611
ENSG00000172009	-0.425825	0.00587476	0.167611
ENSG00000006016	-1.85693	0.00586801	0.167611
ENSG00000239887	0.61634	0.0059373	0.169136
ENSG00000115155	1.55971	0.00601073	0.17062
ENSG00000118985	0.395102	0.00601691	0.17062
ENSG00000176723	0.457347	0.00599978	0.17062
ENSG00000124067	-0.269646	0.00603211	0.170791
ENSG00000184500	-0.387544	0.00610454	0.172579
ENSG00000023902	-0.381911	0.00612279	0.172764
ENSG00000178385	0.196896	0.00612967	0.172764
ENSG00000143768	-1.29749	0.00618174	0.173182
ENSG00000152086	1.43033	0.00617881	0.173182
ENSG00000115290	1.21578	0.00617603	0.173182
ENSG00000185352	1.28261	0.00616878	0.173182
ENSG00000117114	0.294646	0.00622804	0.174195
ENSG00000164776	0.575211	0.00623665	0.174195
ENSG00000145244	0.709182	0.00626944	0.174375
ENSG00000054938	-1.66145	0.00625392	0.174375
ENSG00000174233	-0.425684	0.0062712	0.174375
ENSG00000154319	1.60905	0.00631524	0.175337
ENSG00000248485	1.17947	0.00634297	0.175583
ENSG00000114439	0.206563	0.00633956	0.175583
ENSG00000170476	1.77963	0.00638894	0.176593
ENSG00000110848	1.68646	0.006415	0.176788
ENSG00000176454	0.361966	0.00641062	0.176788
ENSG00000177752	0.653707	0.00644984	0.177223
ENSG00000129474	-0.466784	0.00644708	0.177223
ENSG00000065923	0.443845	0.00648578	0.177948
ENSG00000134278	-0.321018	0.00653006	0.178899
ENSG00000158006	-0.396056	0.00655935	0.17926
ENSG00000099203	0.274104	0.00656252	0.17926
ENSG00000187957	1.89437	0.00661606	0.180193
ENSG00000078098	-1.23437	0.00661121	0.180193
ENSG00000170632	-0.19421	0.00663591	0.180206
ENSG00000104691	0.495695	0.00662739	0.180206
ENSG00000016391	0.798461	0.00668344	0.181232
ENSG00000221890	0.3488	0.00670878	0.18139
ENSG00000184117	0.345448	0.00670128	0.18139
ENSG00000166326	-0.124744	0.00672652	0.181606
ENSG00000164116	0.328583	0.00675647	0.181701
ENSG00000106665	-0.399676	0.00676546	0.181701
ENSG00000099290	0.910232	0.00676909	0.181701
ENSG00000109107	0.498916	0.00675487	0.181701
ENSG00000164953	0.286766	0.00678923	0.18178
ENSG00000275700	-0.182215	0.00679727	0.18178
ENSG00000176472	0.589258	0.00680137	0.18178
ENSG00000164442	0.347134	0.00682616	0.18192
ENSG00000156738	3.87795	0.00681927	0.18192
ENSG00000173272	0.482397	0.00688079	0.182586
ENSG00000059691	0.398933	0.00688018	0.182586
ENSG00000100739	3.26272	0.00688833	0.182586
ENSG00000196588	0.226288	0.00689042	0.182586
ENSG00000073536	-0.385096	0.00691253	0.182912
ENSG00000132000	-1.14683	0.00699456	0.184819
ENSG00000137393	0.460795	0.0070108	0.184844
ENSG00000106624	-0.882481	0.00702293	0.184844
ENSG00000130066	0.330315	0.0070253	0.184844
ENSG00000113916	0.647296	0.0070704	0.185768
ENSG00000157216	0.257149	0.00708247	0.185822
ENSG00000134765	0.349737	0.00710309	0.186101
ENSG00000243137	2.73063	0.00712641	0.186363
ENSG00000131398	0.460464	0.00713311	0.186363
ENSG00000134709	0.709287	0.0071799	0.187322
ENSG00000017483	-1.01807	0.00721687	0.187396
ENSG00000175344	1.22885	0.00722305	0.187396
ENSG00000277791	0.23527	0.00721728	0.187396
ENSG00000180479	-0.227304	0.00721977	0.187396
ENSG00000169989	-1.15786	0.00727753	0.188023
ENSG00000133121	0.226313	0.00726955	0.188023
ENSG00000181026	-0.59345	0.00727354	0.188023
ENSG00000188580	0.927749	0.00731011	0.188603
ENSG00000151327	-0.432113	0.00736325	0.189448
ENSG00000141433	2.65007	0.00735345	0.189448
ENSG00000172031	1.05161	0.00738581	0.189623
ENSG00000162493	0.816835	0.00739043	0.189623
ENSG00000119777	-0.299804	0.00749364	0.189944
ENSG00000075420	-0.263704	0.00748706	0.189944
ENSG00000132465	2.81236	0.00748517	0.189944
ENSG00000172548	-1.03339	0.00744766	0.189944
ENSG00000237541	-2.75421	0.00744807	0.189944
ENSG00000185627	0.18808	0.00746289	0.189944
ENSG00000139218	-0.148565	0.00749484	0.189944
ENSG00000100505	-0.777962	0.00741757	0.189944
ENSG00000104808	-2.62301	0.00749094	0.189944
ENSG00000239713	0.612846	0.00751624	0.190227
ENSG00000165061	1.9551	0.0075813	0.191613
ENSG00000100721	4.435	0.007594	0.191674
ENSG00000197712	-0.422742	0.00764978	0.19282
ENSG00000117632	-0.491874	0.00767898	0.193033
ENSG00000176386	-0.358931	0.00766869	0.193033
ENSG00000261408	-1.44934	0.00769512	0.193178
ENSG00000237190	0.222661	0.00771309	0.193368
ENSG00000124782	0.186164	0.00772374	0.193374
ENSG00000133789	-0.334746	0.00776367	0.194113
ENSG00000176887	1.29202	0.00779092	0.194533
ENSG00000162688	0.368857	0.00783801	0.194724
ENSG00000115165	1.14106	0.00782782	0.194724
ENSG00000156931	-0.704359	0.00781823	0.194724
ENSG00000183036	0.830392	0.00784046	0.194724
ENSG00000170074	1.73035	0.00786414	0.195052
ENSG00000219607	0.466134	0.007902	0.195227
ENSG00000204228	0.457239	0.00789917	0.195227
ENSG00000176658	-0.596997	0.0079027	0.195227
ENSG00000078401	-1.28898	0.00792434	0.195243
ENSG00000166268	-1.47291	0.00792219	0.195243
ENSG00000103653	0.435271	0.00794434	0.195477
ENSG00000125814	-0.217155	0.00796502	0.195727
ENSG00000123999	1.43622	0.00799771	0.196012
ENSG00000133678	0.267882	0.00799343	0.196012
ENSG00000232040	0.828578	0.00802372	0.196391
ENSG00000168702	1.85987	0.0080484	0.196736
ENSG00000170290	0.895453	0.00808813	0.197448
ENSG00000196199	-0.186081	0.0081051	0.197603
ENSG00000131899	0.193976	0.00812057	0.197721
ENSG00000184347	0.439276	0.00820385	0.19845
ENSG00000173621	-0.385177	0.00820383	0.19845
ENSG00000176871	-0.306602	0.0081919	0.19845
ENSG00000170468	0.360717	0.00819029	0.19845
ENSG00000140287	1.96901	0.00819706	0.19845
ENSG00000188783	-0.889625	0.0082248	0.198698
ENSG00000188730	0.613036	0.0082415	0.198844
ENSG00000205213	0.307716	0.00827838	0.199475
ENSG00000109762	0.262514	0.00828937	0.199481
ENSG00000155974	0.635716	0.00833757	0.200382
ENSG00000221858	3.15842	0.00836508	0.200541
ENSG00000261150	1.14201	0.00836577	0.200541
ENSG00000168685	2.18944	0.00839181	0.200648
ENSG00000088992	0.626046	0.00838566	0.200648
ENSG00000173947	0.651981	0.008462	0.201035
ENSG00000198691	-1.25101	0.00846079	0.201035
ENSG00000157884	-2.17379	0.00842971	0.201035
ENSG00000224940	1.42038	0.00842635	0.201035
ENSG00000162068	0.664928	0.00845812	0.201035
ENSG00000198677	-0.158552	0.0085473	0.202423
ENSG00000126773	-0.246311	0.00853654	0.202423
ENSG00000091262	0.661069	0.00855308	0.202423
ENSG00000182580	-0.79922	0.00858537	0.202671
ENSG00000167065	-0.370211	0.00858076	0.202671
ENSG00000054690	0.61447	0.00861403	0.202903
ENSG00000149929	0.233472	0.00861701	0.202903
ENSG00000038427	-0.803229	0.00863797	0.20314
ENSG00000147010	0.393308	0.00865715	0.203334
ENSG00000170445	-0.17028	0.00868417	0.203681
ENSG00000127955	0.268102	0.00870891	0.203681
ENSG00000106636	-0.190764	0.00871574	0.203681
ENSG00000169946	0.183899	0.00870479	0.203681
ENSG00000184220	-0.311597	0.00876912	0.203904
ENSG00000146555	0.852164	0.00875961	0.203904
ENSG00000165355	0.230415	0.00876309	0.203904
ENSG00000169660	0.332091	0.00873964	0.203904
ENSG00000115457	-1.33151	0.00882507	0.204949
ENSG00000183648	0.337803	0.00888882	0.20605
ENSG00000073150	1.14245	0.00889464	0.20605
ENSG00000147894	0.371626	0.00895185	0.20686
ENSG00000129472	-0.215678	0.00894692	0.20686
ENSG00000065413	0.400806	0.00905591	0.208361
ENSG00000178075	0.868409	0.00908401	0.208361
ENSG00000153064	1.7204	0.00907512	0.208361
ENSG00000085563	0.782176	0.00905033	0.208361
ENSG00000019505	1.37396	0.00905854	0.208361
ENSG00000283755	-1.03467	0.00907139	0.208361
ENSG00000106483	-1.58315	0.00912116	0.208442
ENSG00000180921	0.61839	0.00911402	0.208442
ENSG00000142188	0.175428	0.00910358	0.208442
ENSG00000163564	1.07517	0.00914419	0.208456
ENSG00000154217	0.457307	0.0091412	0.208456
ENSG00000107819	-0.421073	0.00916538	0.208683
ENSG00000188089	2.9231	0.00921447	0.209545
ENSG00000140199	0.174871	0.00924706	0.210029
ENSG00000100351	0.884947	0.00928127	0.210549
ENSG00000151012	1.59445	0.00932006	0.211171
ENSG00000115267	0.395501	0.00938367	0.211801
ENSG00000123505	0.283256	0.00937895	0.211801
ENSG00000211584	0.220066	0.0094048	0.211801
ENSG00000197168	-0.683427	0.00940334	0.211801
ENSG00000125148	1.32082	0.00939827	0.211801
ENSG00000188582	0.496154	0.0094976	0.212605
ENSG00000241468	0.313132	0.00946422	0.212605
ENSG00000183011	0.235474	0.00948675	0.212605
ENSG00000134504	0.377322	0.00949526	0.212605
ENSG00000100385	1.02042	0.00949735	0.212605
ENSG00000140285	0.718853	0.00954554	0.213421
ENSG00000204099	1.63819	0.00957535	0.213496
ENSG00000157111	2.82527	0.00961591	0.213496
ENSG00000079215	0.580324	0.00957835	0.213496
ENSG00000179603	-1.83675	0.00961625	0.213496
ENSG00000155849	-0.34211	0.0095897	0.213496
ENSG00000147416	-0.175616	0.00961778	0.213496
ENSG00000117984	-0.297906	0.00964971	0.21395
ENSG00000132677	4.46051	0.00969062	0.214601
ENSG00000100503	-0.348475	0.00972623	0.215134
ENSG00000033627	-0.163334	0.0098343	0.217266
ENSG00000244734	1.40879	0.00987879	0.21799
ENSG00000086712	-0.165772	0.0098975	0.218144
ENSG00000150672	0.541008	0.00994302	0.218888
ENSG00000166823	0.742394	0.00995778	0.218953
ENSG00000198846	1.18681	0.00998637	0.219117
ENSG00000170962	-0.707559	0.00999637	0.219117
ENSG00000138115	1.87972	0.0100006	0.219117
ENSG00000188910	-1.571	0.0100975	0.219811
ENSG00000164331	0.335127	0.0100977	0.219811
ENSG00000133739	0.355917	0.0101108	0.219811
ENSG00000175854	-0.280433	0.0100608	0.219811
ENSG00000033327	-0.387047	0.0100816	0.219811
ENSG00000125170	-0.361533	0.0100482	0.219811
ENSG00000099822	-0.997998	0.010115	0.219811
ENSG00000125826	0.113493	0.0101771	0.220903
ENSG00000086991	-0.927219	0.0102399	0.221752
ENSG00000125657	1.69919	0.0102447	0.221752
ENSG00000167807	-3.93906	0.0102519	0.221752
ENSG00000115138	1.03065	0.0102692	0.221867
ENSG00000105656	0.272003	0.0103035	0.222351
ENSG00000169019	-0.274288	0.0103394	0.222866
ENSG00000167700	0.278952	0.0103712	0.223293
ENSG00000177700	0.304296	0.0104355	0.224158
ENSG00000051108	0.209923	0.0104244	0.224158
ENSG00000170035	0.213575	0.0105115	0.225531
ENSG00000204219	0.354257	0.0105564	0.225568
ENSG00000181381	0.413167	0.0105739	0.225568
ENSG00000128578	0.465084	0.0105567	0.225568
ENSG00000078589	1.75539	0.010544	0.225568
ENSG00000171885	1.55294	0.0105697	0.225568
ENSG00000161040	-0.501979	0.0106307	0.22652
ENSG00000183431	-0.191399	0.0106876	0.226749
ENSG00000198948	0.580961	0.0106902	0.226749
ENSG00000165694	-2.49858	0.0106688	0.226749
ENSG00000148053	0.475477	0.0106745	0.226749
ENSG00000172987	-3.41955	0.0107167	0.227052
ENSG00000155511	-0.868782	0.0107882	0.228142
ENSG00000198873	-0.37573	0.0107926	0.228142
ENSG00000163281	0.312169	0.0108218	0.228239
ENSG00000198286	1.20001	0.0108171	0.228239
ENSG00000206530	-0.3356	0.0108617	0.228564
ENSG00000101443	1.79801	0.0108563	0.228564
ENSG00000204511	-2.08182	0.0109412	0.229507
ENSG00000105778	-0.137711	0.0109389	0.229507
ENSG00000197565	0.534402	0.0109709	0.229507
ENSG00000120057	1.60536	0.0109765	0.229507
ENSG00000184887	-0.234472	0.0109877	0.229507
ENSG00000141391	-0.440899	0.0110048	0.229507
ENSG00000125851	1.0773	0.0109854	0.229507
ENSG00000157601	0.520486	0.0110053	0.229507
ENSG00000087884	0.414042	0.011039	0.229809
ENSG00000107485	0.411776	0.0110444	0.229809
ENSG00000112977	-0.363404	0.011082	0.230333
ENSG00000122218	-0.157345	0.0112506	0.232813
ENSG00000173334	0.53336	0.0112407	0.232813
ENSG00000065320	0.513848	0.011238	0.232813
ENSG00000214941	-0.362393	0.0112514	0.232813
ENSG00000100029	-0.216425	0.011271	0.23296
ENSG00000163527	0.200333	0.011302	0.23334
ENSG00000112511	-0.184624	0.0113298	0.233656
ENSG00000116396	-0.390846	0.0114181	0.234696
ENSG00000095713	0.851545	0.011414	0.234696
ENSG00000170627	3.22345	0.0114147	0.234696
ENSG00000162458	0.320403	0.0114919	0.235173
ENSG00000109680	0.247089	0.0114783	0.235173
ENSG00000148200	-0.454663	0.0114898	0.235173
ENSG00000110851	-0.185204	0.0114633	0.235173
ENSG00000117620	-0.187512	0.0115049	0.235181
ENSG00000113273	-0.350097	0.0115341	0.235519
ENSG00000134020	0.953826	0.0115546	0.235524
ENSG00000066468	0.914828	0.0115597	0.235524
ENSG00000240184	-0.454724	0.011615	0.236152
ENSG00000132749	0.694085	0.0116286	0.236152
ENSG00000111536	-2.37559	0.0116169	0.236152
ENSG00000198785	0.655541	0.0117009	0.237361
ENSG00000108669	0.348781	0.0117741	0.238587
ENSG00000180104	-0.223175	0.0118136	0.239126
ENSG00000109189	-0.436232	0.0118605	0.239623
ENSG00000080546	0.310775	0.0118778	0.239623
ENSG00000129194	0.541978	0.0118687	0.239623
ENSG00000168259	-0.257432	0.0118897	0.239623
ENSG00000144619	0.818361	0.0119062	0.239695
ENSG00000119714	-0.540366	0.0119322	0.239959
ENSG00000197444	0.665585	0.0119567	0.240192
ENSG00000198570	3.85542	0.012048	0.241766
ENSG00000186684	1.03651	0.0121309	0.242383
ENSG00000196569	-0.411695	0.0121187	0.242383
ENSG00000206579	0.948854	0.012109	0.242383
ENSG00000060237	0.319207	0.0121241	0.242383
ENSG00000126107	-0.198802	0.0121858	0.242505
ENSG00000164659	0.509629	0.012184	0.242505
ENSG00000029534	0.588231	0.0121891	0.242505
ENSG00000111404	0.913069	0.0121727	0.242505
ENSG00000099337	-0.615248	0.0122059	0.242579
ENSG00000111859	0.812441	0.0122521	0.242762
ENSG00000159069	-0.274077	0.0122673	0.242762
ENSG00000180425	0.314807	0.0122345	0.242762
ENSG00000205364	1.89502	0.0122635	0.242762
ENSG00000163873	0.862561	0.0123533	0.243023
ENSG00000092847	0.189528	0.0123208	0.243023
ENSG00000197980	0.61205	0.0123587	0.243023
ENSG00000144647	0.28079	0.0123589	0.243023
ENSG00000107984	2.76129	0.0123143	0.243023
ENSG00000105327	-0.499789	0.0123096	0.243023
ENSG00000221823	0.27721	0.0123848	0.243257
ENSG00000107249	-0.641676	0.01241	0.243257
ENSG00000066084	-0.17829	0.0124089	0.243257
ENSG00000110799	-0.526465	0.0124374	0.243537
ENSG00000135631	-0.219109	0.012477	0.244055
ENSG00000103942	0.338102	0.0124909	0.244071
ENSG00000106355	0.284926	0.0125358	0.244179
ENSG00000183117	-1.76297	0.012534	0.244179
ENSG00000177200	-0.120731	0.012533	0.244179
ENSG00000196581	1.20403	0.0126159	0.245483
ENSG00000158169	-0.531056	0.0126664	0.24595
ENSG00000108861	-0.357135	0.0126652	0.24595
ENSG00000157680	-0.969589	0.0127088	0.246517
ENSG00000073350	0.342548	0.0127379	0.246567
ENSG00000231274	0.644555	0.0127316	0.246567
ENSG00000157869	-0.235892	0.0127607	0.246751
ENSG00000171476	1.3343	0.0127931	0.24712
ENSG00000118503	1.28049	0.0128655	0.248261
ENSG00000163082	1.33229	0.0128962	0.248339
ENSG00000081923	-0.392388	0.0128906	0.248339
ENSG00000033867	0.332607	0.0129394	0.2484
ENSG00000100461	0.119099	0.0129317	0.2484
ENSG00000140682	-0.548297	0.0129347	0.2484
ENSG00000168314	-1.76362	0.0129682	0.248695
ENSG00000188859	0.511664	0.0130325	0.249672
ENSG00000161791	-0.448567	0.0130512	0.249686
ENSG00000150394	-1.67826	0.0130602	0.249686
ENSG00000182827	-0.215731	0.0131285	0.24995
ENSG00000117602	0.264282	0.0131433	0.24995
ENSG00000174776	1.03952	0.0131714	0.24995
ENSG00000161202	-0.204364	0.0131764	0.24995
ENSG00000133101	-2.21622	0.0131221	0.24995
ENSG00000175785	0.585517	0.0131814	0.24995
ENSG00000179954	-0.704789	0.0131091	0.24995
ENSG00000171119	0.396598	0.0131004	0.24995
ENSG00000185942	1.08527	0.0132541	0.251072
ENSG00000158887	1.02303	0.0133198	0.251547
ENSG00000185127	0.169836	0.0133153	0.251547
ENSG00000184831	0.370148	0.0132985	0.251547
ENSG00000198742	-0.176703	0.013399	0.252243
ENSG00000117868	-0.279783	0.0134366	0.252243
ENSG00000171862	0.179737	0.0134111	0.252243
ENSG00000017427	-0.938058	0.013438	0.252243
ENSG00000140332	0.442357	0.0134282	0.252243
ENSG00000105281	0.411964	0.0134167	0.252243
ENSG00000132330	-0.629016	0.0134784	0.252493
ENSG00000138780	0.259545	0.0134749	0.252493
ENSG00000221813	3.68024	0.0135032	0.252531
ENSG00000124343	-1.13121	0.0135076	0.252531
ENSG00000168481	0.951652	0.0135383	0.252562
ENSG00000156162	-0.281396	0.01355	0.252562
ENSG00000166436	-0.557788	0.0135419	0.252562
ENSG00000075426	0.693269	0.0135705	0.25269
ENSG00000066322	-0.192819	0.0136058	0.252754
ENSG00000115677	-0.199403	0.01361	0.252754
ENSG00000261272	2.74159	0.0136147	0.252754
ENSG00000171812	-0.613931	0.0136445	0.252923
ENSG00000181562	2.64319	0.013651	0.252923
ENSG00000148225	0.444154	0.0136877	0.253351
ENSG00000132768	-0.277807	0.0137022	0.253368
ENSG00000233381	2.09575	0.0137469	0.253943
ENSG00000112852	0.751759	0.0137771	0.254248
ENSG00000166793	-0.649605	0.013835	0.255062
ENSG00000101144	0.965797	0.0138871	0.25577
ENSG00000162909	-0.197268	0.0139919	0.257446
ENSG00000203879	-0.185001	0.0140449	0.258165
ENSG00000128709	2.7529	0.0140885	0.258242
ENSG00000011523	-0.216812	0.0140961	0.258242
ENSG00000239789	0.295028	0.0140729	0.258242
ENSG00000073605	-0.708008	0.0141046	0.258242
ENSG00000154222	-0.210588	0.014142	0.258399
ENSG00000112981	0.361181	0.0141357	0.258399
ENSG00000133321	0.599546	0.0141549	0.258399
ENSG00000163661	1.53457	0.0141912	0.258555
ENSG00000151014	0.270069	0.014185	0.258555
ENSG00000106799	-0.440213	0.0142235	0.258891
ENSG00000215018	0.955461	0.01424	0.258936
ENSG00000135482	-0.234646	0.0142669	0.259173
ENSG00000006555	1.82383	0.0142992	0.259474
ENSG00000162910	0.281688	0.0143767	0.259474
ENSG00000271079	3.22514	0.014353	0.259474
ENSG00000137100	0.152212	0.0143731	0.259474
ENSG00000077514	-0.168449	0.0143811	0.259474
ENSG00000149091	-0.239286	0.0143512	0.259474
ENSG00000166033	-0.548354	0.0143384	0.259474
ENSG00000184731	0.438328	0.0144462	0.260395
ENSG00000168763	0.251434	0.0144706	0.260583
ENSG00000102103	0.25359	0.0144979	0.260822
ENSG00000173320	0.201844	0.0145466	0.261194
ENSG00000145868	-0.220088	0.0145368	0.261194
ENSG00000178597	-1.63839	0.014596	0.261827
ENSG00000154639	0.518977	0.0146211	0.262025
ENSG00000172156	-1.52954	0.0146395	0.262103
ENSG00000122547	0.423632	0.0146708	0.26241
ENSG00000130032	0.722745	0.0146961	0.26261
ENSG00000155755	-0.236238	0.0147351	0.263054
ENSG00000163319	0.285101	0.0147954	0.263372
ENSG00000120533	0.178858	0.0147922	0.263372
ENSG00000178607	0.240076	0.0147729	0.263372
ENSG00000145863	-4.06758	0.0148215	0.263575
ENSG00000139174	-0.410746	0.0148351	0.263575
ENSG00000106819	-1.14467	0.0148754	0.264039
ENSG00000205220	0.373846	0.0149184	0.26455
ENSG00000136811	-0.275451	0.0149365	0.264618
ENSG00000139874	0.740268	0.0149784	0.265108
ENSG00000187626	-0.316642	0.0150056	0.265336
ENSG00000135503	0.186725	0.0150328	0.265519
ENSG00000173762	1.67058	0.0150445	0.265519
ENSG00000065361	0.874804	0.0150919	0.266103
ENSG00000164237	0.32264	0.0151576	0.26701
ENSG00000106304	-2.99159	0.0151842	0.267225
ENSG00000118873	-0.176424	0.0152173	0.267302
ENSG00000143878	0.567344	0.0152093	0.267302
ENSG00000120709	0.184874	0.0152622	0.267332
ENSG00000087263	-0.181602	0.015258	0.267332
ENSG00000138942	-0.140806	0.0152578	0.267332
ENSG00000140107	-2.83572	0.0152838	0.267459
ENSG00000142945	0.519462	0.015353	0.267914
ENSG00000009694	0.638262	0.015348	0.267914
ENSG00000226807	-1.5902	0.0153264	0.267914
ENSG00000173156	0.389699	0.0153682	0.267929
ENSG00000103489	-0.50322	0.0154729	0.269502
ENSG00000095110	-0.732057	0.0155204	0.269705
ENSG00000119699	-0.347907	0.0155153	0.269705
ENSG00000070388	-1.40114	0.0155281	0.269705
ENSG00000182670	-0.245306	0.015551	0.26985
ENSG00000005022	-0.377558	0.015617	0.270742
ENSG00000134121	0.756006	0.0157019	0.271961
ENSG00000100644	0.190906	0.0157417	0.272397
ENSG00000149609	-0.854721	0.0158039	0.27322
ENSG00000090402	2.22663	0.015842	0.273442
ENSG00000124875	1.94063	0.0158473	0.273442
ENSG00000186635	-0.174846	0.0158609	0.273442
ENSG00000100196	-0.624669	0.0158888	0.27367
ENSG00000160310	-0.306219	0.0159125	0.273824
ENSG00000130348	-0.35918	0.0159804	0.274739
ENSG00000128040	2.55427	0.0160383	0.275479
ENSG00000188092	0.419993	0.0161615	0.27734
ENSG00000134198	0.449596	0.0163009	0.278703
ENSG00000178199	1.11747	0.0162746	0.278703
ENSG00000136205	0.286641	0.0162974	0.278703
ENSG00000132541	0.311222	0.0162821	0.278703
ENSG00000181778	0.423805	0.016367	0.279183
ENSG00000178761	0.25699	0.016374	0.279183
ENSG00000166292	0.674468	0.0163671	0.279183
ENSG00000144893	-0.601288	0.0164735	0.279877
ENSG00000163625	-0.164699	0.0164466	0.279877
ENSG00000164626	0.950688	0.0165004	0.279877
ENSG00000237353	1.7096	0.0165049	0.279877
ENSG00000090565	-0.217411	0.0164656	0.279877
ENSG00000099953	0.557278	0.0165011	0.279877
ENSG00000189001	3.75331	0.0165372	0.280169
ENSG00000043591	0.376976	0.0165865	0.280749
ENSG00000116717	-0.416642	0.0166138	0.280955
ENSG00000140367	-0.255494	0.0166823	0.281857
ENSG00000107242	0.34878	0.0167301	0.282408
ENSG00000143869	-1.45484	0.0167814	0.282778
ENSG00000177409	0.378257	0.0168372	0.282778
ENSG00000102096	0.534573	0.0168613	0.282778
ENSG00000102317	-0.314523	0.0168157	0.282778
ENSG00000149809	0.398512	0.0168505	0.282778
ENSG00000198964	0.206297	0.0168549	0.282778
ENSG00000256660	2.16876	0.0168604	0.282778
ENSG00000121361	0.253998	0.0168736	0.282778
ENSG00000152133	-0.171039	0.016983	0.28421
ENSG00000139842	0.290192	0.0169896	0.28421
ENSG00000170835	1.07308	0.017024	0.284529
ENSG00000164944	-0.13403	0.0170656	0.284968
ENSG00000146267	1.17642	0.0171328	0.285673
ENSG00000155097	-0.181214	0.0171502	0.285673
ENSG00000244187	0.304017	0.0171539	0.285673
ENSG00000161981	0.279296	0.0172296	0.286678
ENSG00000213626	-0.659426	0.0172777	0.287095
ENSG00000164244	-0.195036	0.017301	0.287095
ENSG00000227268	0.568519	0.0172945	0.287095
ENSG00000103550	-0.288881	0.0173348	0.287399
ENSG00000142330	0.239816	0.0173925	0.287842
ENSG00000264717	3.7993	0.0173917	0.287842
ENSG00000136110	-0.973507	0.0174505	0.288547
ENSG00000109424	-1.46369	0.0174731	0.288663
ENSG00000196357	-0.302607	0.0174974	0.288808
ENSG00000120471	-4.05297	0.017544	0.28932
ENSG00000112167	0.194754	0.0175896	0.289816
ENSG00000127922	0.358015	0.0176182	0.29003
ENSG00000153107	0.149801	0.0176881	0.290409
ENSG00000205981	0.21049	0.0176763	0.290409
ENSG00000169247	0.631135	0.0176754	0.290409
ENSG00000271723	-1.10752	0.0177038	0.290411
ENSG00000143369	-0.737149	0.0177433	0.290546
ENSG00000081692	-0.333416	0.0177312	0.290546
ENSG00000188342	0.254952	0.0177775	0.290596
ENSG00000160223	-1.24624	0.0177776	0.290596
ENSG00000065308	-0.325301	0.0177944	0.290616
ENSG00000168386	0.433966	0.0178418	0.291134
ENSG00000212907	0.5572	0.0178961	0.291765
ENSG00000118816	-0.242524	0.0179133	0.291789
ENSG00000189190	-0.376863	0.0179365	0.291912
ENSG00000253159	-0.323402	0.0179847	0.292181
ENSG00000146215	-1.03179	0.0179982	0.292181
ENSG00000172893	0.363704	0.0180002	0.292181
ENSG00000114735	-0.338592	0.0180831	0.292945
ENSG00000113262	-0.781849	0.0180945	0.292945
ENSG00000170638	0.159165	0.0180898	0.292945
ENSG00000205362	2.56703	0.018173	0.29396
ENSG00000143847	-0.397331	0.0182096	0.294296
ENSG00000162817	0.520933	0.0182849	0.295257
ENSG00000158050	1.26207	0.0183868	0.296303
ENSG00000070061	-0.176564	0.0183975	0.296303
ENSG00000170425	-0.834838	0.0183849	0.296303
ENSG00000084652	-0.230291	0.0184411	0.296748
ENSG00000152620	0.191519	0.0185452	0.298166
ENSG00000100647	0.184159	0.0185792	0.298455
ENSG00000100906	0.65878	0.0186529	0.29938
ENSG00000102886	-0.637072	0.018687	0.299499
ENSG00000179409	0.194489	0.0187086	0.299499
ENSG00000154640	0.407752	0.018701	0.299499
ENSG00000143502	0.980466	0.0187526	0.299856
ENSG00000073146	-1.32881	0.0187632	0.299856
ENSG00000240857	0.286834	0.0187841	0.299933
ENSG00000160712	0.528787	0.0188479	0.300694
ENSG00000040731	1.41618	0.018869	0.300773
ENSG00000113361	0.49149	0.0189063	0.301108
ENSG00000137947	0.281717	0.0189293	0.301217
ENSG00000185432	0.370553	0.0189686	0.301584
ENSG00000069424	-0.450335	0.0190182	0.301783
ENSG00000182492	-0.740984	0.0190109	0.301783
ENSG00000109072	-0.893976	0.0190298	0.301783
ENSG00000147130	0.192285	0.0190567	0.301953
ENSG00000140545	-0.450164	0.0191299	0.302855
ENSG00000257093	-0.202171	0.0191907	0.30356
ENSG00000178776	-1.44074	0.0192767	0.303913
ENSG00000133812	-0.235819	0.0192385	0.303913
ENSG00000179295	-0.26753	0.019293	0.303913
ENSG00000120659	2.33761	0.0192948	0.303913
ENSG00000274736	3.0143	0.0192487	0.303913
ENSG00000171606	-0.201641	0.0193263	0.304152
ENSG00000081760	0.286257	0.01936	0.304426
ENSG00000115884	1.38026	0.0193781	0.304452
ENSG00000139291	0.237455	0.0195123	0.306302
ENSG00000164251	-1.00637	0.019534	0.306311
ENSG00000104957	-0.261873	0.0195458	0.306311
ENSG00000157538	-0.165987	0.0195967	0.30685
ENSG00000174307	-0.492233	0.0196628	0.306851
ENSG00000151176	0.215937	0.0196428	0.306851
ENSG00000172322	1.15221	0.0196591	0.306851
ENSG00000167625	-0.249068	0.0196182	0.306851
ENSG00000088543	-0.241506	0.0197145	0.307303
ENSG00000135127	1.72607	0.0197248	0.307303
ENSG00000166592	-0.5112	0.0197426	0.307324
ENSG00000130177	0.229885	0.0197906	0.307814
ENSG00000198324	-0.287802	0.0198076	0.30782
ENSG00000138755	1.25669	0.0198414	0.308089
ENSG00000099889	-0.237586	0.0198807	0.30844
ENSG00000151006	-0.89673	0.0199302	0.308951
ENSG00000205659	-0.219046	0.0199634	0.309209
ENSG00000198797	1.84198	0.0200169	0.309521
ENSG00000151414	-0.352943	0.0200127	0.309521
ENSG00000133935	0.24732	0.0200766	0.310186
ENSG00000112144	-0.338779	0.0201207	0.310565
ENSG00000147324	0.421081	0.0201345	0.310565
ENSG00000138622	1.06756	0.0201699	0.310854
ENSG00000183864	0.392881	0.0202124	0.311252
ENSG00000162994	-0.415367	0.0204465	0.312271
ENSG00000144747	-0.173251	0.0204104	0.312271
ENSG00000055955	-1.1123	0.0204308	0.312271
ENSG00000180573	0.325009	0.0204401	0.312271
ENSG00000124701	0.320063	0.0204089	0.312271
ENSG00000197355	-0.398862	0.0204096	0.312271
ENSG00000188095	2.18739	0.0204233	0.312271
ENSG00000183496	0.423476	0.0204006	0.312271
ENSG00000105767	0.326602	0.0203061	0.312271
ENSG00000159228	-0.333529	0.0203786	0.312271
ENSG00000092969	-0.726942	0.0204972	0.312428
ENSG00000124702	0.256677	0.0205027	0.312428
ENSG00000237172	-0.369514	0.0205072	0.312428
ENSG00000198380	-0.314007	0.0205938	0.312468
ENSG00000146648	0.311175	0.0205384	0.312468
ENSG00000137575	0.427674	0.0205648	0.312468
ENSG00000007312	1.02263	0.0205902	0.312468
ENSG00000173638	-0.399985	0.020552	0.312468
ENSG00000175520	-1.59873	0.020623	0.312506
ENSG00000170262	-1.45487	0.0206299	0.312506
ENSG00000047644	-0.210753	0.0206696	0.312852
ENSG00000147509	-0.997061	0.0207246	0.313175
ENSG00000127152	1.34141	0.0207148	0.313175
ENSG00000008277	0.422294	0.0207626	0.313485
ENSG00000175806	0.240253	0.0207788	0.313485
ENSG00000147905	-0.18016	0.0208249	0.313927
ENSG00000178403	-3.14115	0.0208706	0.314036
ENSG00000005249	0.475356	0.0208997	0.314036
ENSG00000108039	-0.176136	0.0208917	0.314036
ENSG00000123191	-0.416832	0.0208864	0.314036
ENSG00000172380	-0.456888	0.020973	0.314441
ENSG00000180440	2.44581	0.0209774	0.314441
ENSG00000103197	-0.108102	0.0209518	0.314441
ENSG00000176393	-0.179092	0.0210927	0.315662
ENSG00000241322	0.925149	0.021089	0.315662
ENSG00000118997	0.689567	0.0211882	0.315986
ENSG00000213160	0.322695	0.0211993	0.315986
ENSG00000164402	-0.26536	0.0211744	0.315986
ENSG00000120254	-0.629572	0.0211504	0.315986
ENSG00000171792	0.262692	0.0211836	0.315986
ENSG00000147138	1.03653	0.0212612	0.316653
ENSG00000248487	0.244417	0.0213365	0.317522
ENSG00000128534	0.207075	0.0213656	0.3177
ENSG00000064419	-0.175709	0.0214579	0.318317
ENSG00000175592	1.17618	0.0214584	0.318317
ENSG00000092377	1.35838	0.0214386	0.318317
ENSG00000113396	0.642935	0.0215156	0.318379
ENSG00000198910	0.842187	0.0215391	0.318379
ENSG00000130956	-0.224095	0.0215072	0.318379
ENSG00000184719	0.368378	0.0215365	0.318379
ENSG00000134460	1.49737	0.0215653	0.318379
ENSG00000140323	0.731168	0.0215569	0.318379
ENSG00000248713	0.568015	0.0215845	0.31841
ENSG00000136383	-0.430456	0.0216026	0.318424
ENSG00000171943	0.473235	0.0216745	0.318531
ENSG00000148358	-0.133577	0.0217222	0.318531
ENSG00000170322	-0.174085	0.0217328	0.318531
ENSG00000111291	-0.903562	0.021671	0.318531
ENSG00000129484	0.202087	0.0216546	0.318531
ENSG00000176903	-0.21235	0.0217194	0.318531
ENSG00000108684	-2.38033	0.0217468	0.318531
ENSG00000133433	-1.5668	0.0217153	0.318531
ENSG00000117322	4.5335	0.0218026	0.318846
ENSG00000183324	0.943797	0.0217897	0.318846
ENSG00000121022	0.246087	0.0218374	0.318871
ENSG00000129636	0.206658	0.0218386	0.318871
ENSG00000141644	-0.148702	0.0219224	0.319773
ENSG00000100147	0.202177	0.0219348	0.319773
ENSG00000105697	1.46141	0.0219925	0.320364
ENSG00000108175	0.222687	0.0220682	0.321214
ENSG00000243649	1.37998	0.0221433	0.321461
ENSG00000165699	-0.27917	0.0221542	0.321461
ENSG00000103342	0.197972	0.0221451	0.321461
ENSG00000067596	-0.137648	0.0221225	0.321461
ENSG00000257446	-1.51816	0.0222049	0.321946
ENSG00000205090	0.375701	0.0222678	0.322605
ENSG00000256162	-1.04071	0.0223114	0.322986
ENSG00000113196	0.627688	0.0223984	0.323993
ENSG00000188010	0.340783	0.0224734	0.324825
ENSG00000110011	0.188391	0.0224931	0.324857
ENSG00000121542	-0.225972	0.0225993	0.326138
ENSG00000184056	-0.609133	0.0226407	0.326483
ENSG00000138777	0.203345	0.0226871	0.326586
ENSG00000049618	0.147082	0.0226941	0.326586
ENSG00000103241	1.05763	0.0227006	0.326586
ENSG00000143458	-0.145303	0.0227572	0.327148
ENSG00000060656	0.463255	0.022845	0.327156
ENSG00000163568	1.48668	0.023061	0.327156
ENSG00000163093	0.244792	0.0229078	0.327156
ENSG00000154175	-0.651759	0.0230332	0.327156
ENSG00000144749	0.286048	0.022848	0.327156
ENSG00000053524	-0.869134	0.0229134	0.327156
ENSG00000047662	-0.675349	0.0230919	0.327156
ENSG00000137463	-0.894964	0.023118	0.327156
ENSG00000151876	0.311141	0.0231271	0.327156
ENSG00000113387	0.271913	0.0229198	0.327156
ENSG00000131504	-0.419504	0.0229875	0.327156
ENSG00000111860	0.210805	0.0230521	0.327156
ENSG00000204427	-0.382669	0.0228468	0.327156
ENSG00000185760	1.02926	0.0230949	0.327156
ENSG00000164695	0.670784	0.0230053	0.327156
ENSG00000037897	-0.487412	0.02298	0.327156
ENSG00000103485	0.523541	0.0230172	0.327156
ENSG00000168646	0.387704	0.0230645	0.327156
ENSG00000006740	0.283434	0.023043	0.327156
ENSG00000260001	0.568606	0.0228983	0.327156
ENSG00000183579	0.2711	0.0229502	0.327156
ENSG00000138735	-0.458559	0.0231487	0.327213
ENSG00000241945	1.71533	0.023168	0.327237
ENSG00000073792	-0.327791	0.0232871	0.328149
ENSG00000049192	-0.602969	0.0233031	0.328149
ENSG00000075213	0.513615	0.0232998	0.328149
ENSG00000275572	-1.31162	0.023277	0.328149
ENSG00000177096	-0.3925	0.0235033	0.330718
ENSG00000158352	-0.262063	0.0236051	0.331899
ENSG00000185565	0.964996	0.0236727	0.332096
ENSG00000137634	-1.42175	0.0236602	0.332096
ENSG00000179195	-0.171045	0.0236619	0.332096
ENSG00000131389	-0.743949	0.0237346	0.332214
ENSG00000146592	-0.346905	0.0237003	0.332214
ENSG00000198727	0.438147	0.0237173	0.332214
ENSG00000186314	0.607116	0.0238556	0.332426
ENSG00000160932	0.394752	0.023857	0.332426
ENSG00000154133	-0.346605	0.0238481	0.332426
ENSG00000124203	1.25922	0.0237845	0.332426
ENSG00000181143	2.64736	0.0238377	0.332426
ENSG00000284130	1.20687	0.0238356	0.332426
ENSG00000180190	0.336959	0.0239256	0.332785
ENSG00000119715	-0.686156	0.0239174	0.332785
ENSG00000005243	-0.210081	0.0239365	0.332785
ENSG00000171798	0.866142	0.0239691	0.33299
ENSG00000074855	0.236544	0.0241311	0.334741
ENSG00000159140	-0.109081	0.0241147	0.334741
ENSG00000185745	0.360006	0.0242694	0.336408
ENSG00000100387	0.197247	0.0242985	0.33656
ENSG00000173867	-1.93971	0.0243456	0.336962
ENSG00000198937	0.310319	0.0243975	0.337429
ENSG00000213930	-0.445282	0.0245295	0.339003
ENSG00000056291	2.14363	0.0247003	0.339196
ENSG00000043143	0.159077	0.0246809	0.339196
ENSG00000153162	-1.13578	0.0247076	0.339196
ENSG00000213588	-0.236739	0.0247032	0.339196
ENSG00000148296	-0.18313	0.0246463	0.339196
ENSG00000106686	-0.616338	0.0246158	0.339196
ENSG00000204179	0.620708	0.0245922	0.339196
ENSG00000139160	0.233314	0.0246205	0.339196
ENSG00000140961	-0.381615	0.0245709	0.339196
ENSG00000067208	-0.212105	0.0247374	0.339355
ENSG00000158470	0.186833	0.0248166	0.33994
ENSG00000130816	0.134217	0.0248006	0.33994
ENSG00000180537	1.21643	0.024843	0.340051
ENSG00000163347	1.61596	0.0248993	0.340072
ENSG00000113645	1.49969	0.0248872	0.340072
ENSG00000198786	0.396969	0.024876	0.340072
ENSG00000172425	0.505747	0.0249241	0.340159
ENSG00000197616	0.641914	0.0249454	0.340201
ENSG00000140474	0.315134	0.0250009	0.340708
ENSG00000174444	-0.179568	0.0250245	0.34078
ENSG00000196735	1.37228	0.0251685	0.342491
ENSG00000127318	-2.41882	0.0251944	0.342499
ENSG00000100077	0.446175	0.0252059	0.342499
ENSG00000205116	-0.863332	0.0252273	0.342539
ENSG00000125430	0.727236	0.0252783	0.342981
ENSG00000160856	1.9538	0.0253935	0.343168
ENSG00000115685	-0.206718	0.0253156	0.343168
ENSG00000165269	0.342309	0.0254028	0.343168
ENSG00000148677	-0.501234	0.0253667	0.343168
ENSG00000261611	-1.46887	0.0253707	0.343168
ENSG00000179271	0.265373	0.0253476	0.343168
ENSG00000183775	0.901905	0.0254604	0.343516
ENSG00000183255	-0.22434	0.0254655	0.343516
ENSG00000196844	1.78447	0.0255109	0.343763
ENSG00000198838	-0.653507	0.0255207	0.343763
ENSG00000118231	3.73023	0.0256713	0.344362
ENSG00000153132	0.416124	0.0256948	0.344362
ENSG00000132840	0.731092	0.0256725	0.344362
ENSG00000127364	-0.877935	0.0256328	0.344362
ENSG00000178966	0.288514	0.0255858	0.344362
ENSG00000129151	-1.76454	0.0256654	0.344362
ENSG00000103534	1.18486	0.0256859	0.344362
ENSG00000143363	0.300386	0.0257348	0.344401
ENSG00000005486	-0.148152	0.0257316	0.344401
ENSG00000068024	0.227991	0.0257995	0.344921
ENSG00000008952	-0.201424	0.0258106	0.344921
ENSG00000116260	0.29338	0.0258388	0.34502
ENSG00000169271	0.387017	0.0258552	0.34502
ENSG00000146151	0.713052	0.0259097	0.345499
ENSG00000117479	0.562043	0.0260127	0.346376
ENSG00000151322	0.408851	0.0260106	0.346376
ENSG00000162551	0.687437	0.0260726	0.346467
ENSG00000071205	0.255998	0.0260527	0.346467
ENSG00000184374	-1.26315	0.0260754	0.346467
ENSG00000175164	-0.8371	0.0261505	0.347218
ENSG00000125995	0.230871	0.0261768	0.347319
ENSG00000030419	0.299448	0.026315	0.347665
ENSG00000156711	0.475692	0.0262233	0.347665
ENSG00000147255	0.887868	0.0262806	0.347665
ENSG00000107625	-0.160909	0.0263316	0.347665
ENSG00000089220	0.231562	0.0263077	0.347665
ENSG00000119636	-0.297272	0.0263337	0.347665
ENSG00000101197	-1.89453	0.0262498	0.347665
ENSG00000100784	0.369546	0.0264213	0.348574
ENSG00000179981	0.191683	0.0264498	0.348703
ENSG00000189077	-0.262923	0.0265678	0.349772
ENSG00000147168	1.53753	0.0265685	0.349772
ENSG00000144524	-0.211157	0.0266174	0.349963
ENSG00000165076	-1.23689	0.0266207	0.349963
ENSG00000141905	0.212328	0.0266749	0.350182
ENSG00000187867	-0.934408	0.0266667	0.350182
ENSG00000173120	0.0749855	0.0267037	0.350312
ENSG00000182809	0.24238	0.026795	0.351261
ENSG00000165633	0.201359	0.0268354	0.351296
ENSG00000121316	-0.332744	0.0268209	0.351296
ENSG00000180219	-1.39691	0.0268793	0.351623
ENSG00000164949	-0.633562	0.0269125	0.351708
ENSG00000249961	-2.28693	0.0269236	0.351708
ENSG00000197283	-0.317396	0.0269756	0.351894
ENSG00000125775	-0.468496	0.0269663	0.351894
ENSG00000163599	1.83579	0.0270421	0.351934
ENSG00000172046	0.147734	0.0270801	0.351934
ENSG00000185101	0.91089	0.0270243	0.351934
ENSG00000183549	1.3324	0.0270922	0.351934
ENSG00000131095	-0.430156	0.027089	0.351934
ENSG00000278558	-1.74995	0.0270304	0.351934
ENSG00000151690	0.251927	0.0271235	0.352095
ENSG00000113119	-0.357035	0.0272011	0.352662
ENSG00000221988	0.204546	0.0272227	0.352662
ENSG00000188536	1.25429	0.0272241	0.352662
ENSG00000178860	-0.611432	0.0272555	0.352823
ENSG00000006327	-0.770632	0.0272882	0.353
ENSG00000198763	0.52359	0.0273377	0.353395
ENSG00000156097	0.858016	0.0274156	0.35356
ENSG00000138411	0.217011	0.0273994	0.35356
ENSG00000104969	-0.282383	0.0274213	0.35356
ENSG00000099999	-0.477468	0.0274265	0.35356
ENSG00000126432	0.239432	0.0275252	0.354342
ENSG00000173548	-0.282347	0.027522	0.354342
ENSG00000168421	1.70342	0.0276085	0.354678
ENSG00000110400	0.420906	0.0275785	0.354678
ENSG00000169826	-0.334216	0.0275968	0.354678
ENSG00000104472	0.242321	0.0277363	0.355827
ENSG00000150990	-0.194413	0.027732	0.355827
ENSG00000100170	0.541306	0.027761	0.355899
ENSG00000164485	-1.52833	0.0278132	0.356114
ENSG00000127362	-0.986565	0.027816	0.356114
ENSG00000162592	0.540516	0.0278466	0.35626
ENSG00000070759	0.316217	0.0279025	0.35632
ENSG00000043514	-0.197993	0.0278873	0.35632
ENSG00000111664	-0.617337	0.0279087	0.35632
ENSG00000135916	0.440912	0.0280001	0.357242
ENSG00000178295	0.718851	0.028091	0.357301
ENSG00000116030	0.183588	0.0280965	0.357301
ENSG00000184672	0.548068	0.0281008	0.357301
ENSG00000148356	0.292415	0.0280511	0.357301
ENSG00000127580	0.155763	0.0280436	0.357301
ENSG00000115020	0.128283	0.0282372	0.357374
ENSG00000106018	-0.458883	0.0282292	0.357374
ENSG00000106771	0.293874	0.0281531	0.357374
ENSG00000139083	-0.301811	0.0282255	0.357374
ENSG00000170486	4.72779	0.028143	0.357374
ENSG00000122257	0.157791	0.028201	0.357374
ENSG00000154845	-0.131643	0.028241	0.357374
ENSG00000138028	-0.415648	0.0282632	0.357385
ENSG00000114200	0.756409	0.0282995	0.357385
ENSG00000180628	-0.210561	0.0282867	0.357385
ENSG00000175182	0.223482	0.0283886	0.357521
ENSG00000279170	-0.270786	0.0284032	0.357521
ENSG00000104613	-0.136937	0.0283751	0.357521
ENSG00000122696	-0.215736	0.028361	0.357521
ENSG00000178449	0.264947	0.0284064	0.357521
ENSG00000163576	1.55963	0.0286463	0.358396
ENSG00000174946	1.43925	0.0286307	0.358396
ENSG00000109321	1.49198	0.0285783	0.358396
ENSG00000146066	0.241176	0.028514	0.358396
ENSG00000079950	-0.139146	0.0285722	0.358396
ENSG00000136895	-0.318306	0.0285391	0.358396
ENSG00000103227	-0.32769	0.0285493	0.358396
ENSG00000198373	-0.144699	0.028619	0.358396
ENSG00000198899	0.512916	0.0286493	0.358396
ENSG00000127252	0.336616	0.0287518	0.359206
ENSG00000137168	0.341398	0.0287527	0.359206
ENSG00000174963	2.44683	0.0288216	0.359825
ENSG00000186687	0.275768	0.0288954	0.360505
ENSG00000164073	-0.288889	0.0289429	0.360511
ENSG00000182162	0.55124	0.0289541	0.360511
ENSG00000165259	0.307642	0.0289324	0.360511
ENSG00000115355	-0.164981	0.0290138	0.361013
ENSG00000137193	0.583223	0.0290875	0.361689
ENSG00000122224	1.46174	0.0291448	0.361917
ENSG00000176809	-0.578152	0.0291283	0.361917
ENSG00000170876	-0.25676	0.0293145	0.362331
ENSG00000064309	0.570477	0.0292997	0.362331
ENSG00000265190	2.13594	0.0292072	0.362331
ENSG00000100445	0.238069	0.0293142	0.362331
ENSG00000173757	-0.151144	0.0292964	0.362331
ENSG00000088320	-0.493684	0.0293109	0.362331
ENSG00000229833	0.355372	0.0293082	0.362331
ENSG00000154146	0.387619	0.0293689	0.362763
ENSG00000230657	-1.53581	0.0293914	0.362799
ENSG00000162543	0.596859	0.0294434	0.363201
ENSG00000143590	0.902316	0.0295491	0.364263
ENSG00000170180	-2.25279	0.0295741	0.36433
ENSG00000117597	-0.169136	0.029753	0.364362
ENSG00000115041	-0.549206	0.0296803	0.364362
ENSG00000132837	0.733901	0.0296977	0.364362
ENSG00000204475	2.63114	0.0296702	0.364362
ENSG00000168453	0.703604	0.0296196	0.364362
ENSG00000136573	2.36279	0.0297255	0.364362
ENSG00000111696	-0.354062	0.0296104	0.364362
ENSG00000137872	0.321644	0.0297441	0.364362
ENSG00000170906	0.354053	0.0296921	0.364362
ENSG00000117228	0.445778	0.0298105	0.364489
ENSG00000020633	1.14355	0.0298336	0.364489
ENSG00000166925	0.244715	0.029848	0.364489
ENSG00000132510	0.252896	0.0297975	0.364489
ENSG00000196689	-0.398762	0.0298613	0.364489
ENSG00000167244	-0.658924	0.0299011	0.364735
ENSG00000007952	-1.35121	0.0299692	0.365325
ENSG00000168824	0.893102	0.0300305	0.365354
ENSG00000122970	0.23409	0.0300006	0.365354
ENSG00000198690	-0.20365	0.0300255	0.365354
ENSG00000158234	-0.298731	0.030087	0.365803
ENSG00000170426	-1.62664	0.030122	0.36599
ENSG00000131069	0.237861	0.0301851	0.366517
ENSG00000178053	0.397099	0.0302085	0.366561
ENSG00000075914	-0.339288	0.0303105	0.367322
ENSG00000153012	0.443337	0.0303107	0.367322
ENSG00000105894	-0.735698	0.0303828	0.367478
ENSG00000166225	0.16664	0.0303802	0.367478
ENSG00000184271	-0.339101	0.0303638	0.367478
ENSG00000102924	0.797276	0.0304265	0.367767
ENSG00000131626	-0.124756	0.0304751	0.368116
ENSG00000119402	-0.108146	0.0305039	0.368224
ENSG00000136720	0.299442	0.0305458	0.368252
ENSG00000145781	0.194443	0.0305275	0.368252
ENSG00000158246	0.650639	0.0305676	0.368276
ENSG00000225968	0.465103	0.030687	0.369476
ENSG00000051523	0.420374	0.0307078	0.369486
ENSG00000178773	2.13207	0.0307775	0.370086
ENSG00000025423	1.78294	0.0308779	0.371053
ENSG00000186094	0.655722	0.0309676	0.37189
ENSG00000203724	0.628619	0.0310189	0.372027
ENSG00000235162	0.826222	0.0310038	0.372027
ENSG00000161249	0.695143	0.0311407	0.373247
ENSG00000196353	1.51437	0.0311648	0.373296
ENSG00000077782	-0.195665	0.0312406	0.373963
ENSG00000072133	0.3096	0.0313121	0.374096
ENSG00000079616	0.214144	0.0312989	0.374096
ENSG00000100191	-1.07192	0.0313058	0.374096
ENSG00000149452	3.08716	0.0313643	0.374214
ENSG00000065675	1.03832	0.0313653	0.374214
ENSG00000198003	-0.520521	0.0313823	0.374214
ENSG00000269556	0.240596	0.0314299	0.374542
ENSG00000079739	0.261585	0.0315797	0.375308
ENSG00000122188	1.22584	0.0315484	0.375308
ENSG00000162639	0.451322	0.0315807	0.375308
ENSG00000186298	0.254401	0.0315951	0.375308
ENSG00000166825	1.39308	0.0315216	0.375308
ENSG00000013016	-0.504826	0.0316989	0.376301
ENSG00000176046	-0.279574	0.0317918	0.377162
ENSG00000162999	0.367753	0.0318656	0.377798
ENSG00000127083	-0.842683	0.0320038	0.379194
ENSG00000152779	-0.442078	0.0320378	0.379226
ENSG00000102878	-0.394576	0.0320473	0.379226
ENSG00000126106	0.283237	0.0321104	0.379731
ENSG00000117614	-0.183766	0.0322271	0.380145
ENSG00000187730	-1.25628	0.0321965	0.380145
ENSG00000166681	0.279747	0.0321814	0.380145
ENSG00000185344	-0.146299	0.0322068	0.380145
ENSG00000204305	-0.485892	0.0322553	0.380236
ENSG00000050628	1.04918	0.0323045	0.380334
ENSG00000124772	0.308212	0.0322902	0.380334
ENSG00000132823	0.207408	0.0323251	0.380336
ENSG00000092850	1.23559	0.0323575	0.380476
ENSG00000087095	0.162796	0.0323816	0.38052
ENSG00000130270	0.840184	0.032423	0.380766
ENSG00000173852	0.185052	0.0324808	0.381202
ENSG00000197646	0.568208	0.0325011	0.381202
ENSG00000145979	0.233893	0.0325919	0.382025
ENSG00000142611	0.365176	0.0326387	0.382093
ENSG00000106688	-0.544205	0.0326368	0.382093
ENSG00000198881	1.22594	0.032726	0.382833
ENSG00000141569	-0.248246	0.0327431	0.382833
ENSG00000132911	1.86934	0.0327823	0.383051
ENSG00000285868	-0.978392	0.0328328	0.383232
ENSG00000148985	-0.190843	0.0328391	0.383232
ENSG00000143199	-0.892175	0.0329242	0.38348
ENSG00000159348	-0.294443	0.0329699	0.38348
ENSG00000134684	-0.167463	0.032984	0.38348
ENSG00000181458	-0.870789	0.0329209	0.38348
ENSG00000189127	3.22779	0.0329051	0.38348
ENSG00000183715	0.946577	0.0329522	0.38348
ENSG00000183813	1.66443	0.0330722	0.384266
ENSG00000121289	-0.211223	0.0331006	0.384355
ENSG00000184640	0.223716	0.0331649	0.384862
ENSG00000153037	-0.23583	0.033207	0.38511
ENSG00000071189	-0.21758	0.0333225	0.385516
ENSG00000130821	-0.410491	0.0333293	0.385516
ENSG00000107864	0.256074	0.0333104	0.385516
ENSG00000104067	0.1816	0.0333085	0.385516
ENSG00000062716	0.580794	0.0333456	0.385516
ENSG00000123684	0.221414	0.0335186	0.386076
ENSG00000175707	1.54845	0.0334714	0.386076
ENSG00000289721	1.19927	0.0334963	0.386076
ENSG00000090534	-1.02399	0.0335161	0.386076
ENSG00000056277	0.201203	0.0334613	0.386076
ENSG00000168071	0.48001	0.0334847	0.386076
ENSG00000240303	-0.418213	0.0336914	0.387738
ENSG00000135378	0.807266	0.0337046	0.387738
ENSG00000132405	0.133564	0.0337489	0.387842
ENSG00000165028	0.263788	0.0337638	0.387842
ENSG00000167895	0.967449	0.033797	0.387842
ENSG00000087111	0.190965	0.0337964	0.387842
ENSG00000112237	-0.144156	0.0339374	0.389213
ENSG00000250479	0.314027	0.0339589	0.38922
ENSG00000181722	0.222735	0.0340235	0.38924
ENSG00000100605	0.333674	0.0340157	0.38924
ENSG00000133985	-0.682309	0.0339956	0.38924
ENSG00000162813	0.20013	0.0340822	0.389306
ENSG00000084764	0.285949	0.0340578	0.389306
ENSG00000170348	0.195584	0.034092	0.389306
ENSG00000163071	-0.507614	0.0341217	0.389407
ENSG00000115598	-0.845498	0.0343509	0.391646
ENSG00000123560	0.7838	0.0343601	0.391646
ENSG00000118298	0.939792	0.0344573	0.392046
ENSG00000167123	-0.493101	0.0344584	0.392046
ENSG00000140945	0.356823	0.0344539	0.392046
ENSG00000182674	2.74425	0.0344891	0.392155
ENSG00000145354	0.203079	0.0345917	0.392842
ENSG00000145721	1.35649	0.0345786	0.392842
ENSG00000143549	-0.490278	0.0346631	0.392982
ENSG00000115596	0.767755	0.0346698	0.392982
ENSG00000168938	0.159906	0.0346382	0.392982
ENSG00000187189	0.184616	0.0347519	0.392982
ENSG00000131773	0.361064	0.0347396	0.392982
ENSG00000136935	-0.14249	0.0347298	0.392982
ENSG00000141337	-0.216725	0.0347446	0.392982
ENSG00000168309	0.431342	0.0348319	0.393647
ENSG00000009830	-0.206099	0.0348779	0.393927
ENSG00000213949	-0.293784	0.0350713	0.395872
ENSG00000130054	0.38602	0.0351501	0.396069
ENSG00000135045	0.331995	0.0351162	0.396069
ENSG00000177302	-0.168372	0.0351527	0.396069
ENSG00000150712	-0.134802	0.0352139	0.396518
ENSG00000171174	0.436041	0.0353144	0.397055
ENSG00000257017	2.39095	0.0352973	0.397055
ENSG00000166704	-0.211303	0.0353255	0.397055
ENSG00000146733	0.297767	0.0353698	0.397312
ENSG00000167900	0.839398	0.0354007	0.397419
ENSG00000174332	-1.05293	0.0354762	0.397566
ENSG00000214290	1.52221	0.0354465	0.397566
ENSG00000139112	-0.267664	0.0354779	0.397566
ENSG00000066455	-0.156688	0.0355641	0.397815
ENSG00000140650	-0.295866	0.0355642	0.397815
ENSG00000160877	0.220932	0.0355432	0.397815
ENSG00000168291	0.211594	0.0356372	0.398009
ENSG00000145431	0.287811	0.0356545	0.398009
ENSG00000165072	-0.67624	0.0356923	0.398009
ENSG00000196693	0.270065	0.0357314	0.398009
ENSG00000169900	-3.53402	0.0357267	0.398009
ENSG00000080031	-0.781335	0.0357303	0.398009
ENSG00000100234	0.280328	0.0356786	0.398009
ENSG00000186854	0.906326	0.0357907	0.398258
ENSG00000141298	0.188448	0.0357966	0.398258
ENSG00000183508	0.353165	0.0358339	0.398436
ENSG00000143195	-0.529057	0.0358975	0.398904
ENSG00000177535	2.03393	0.0359421	0.398923
ENSG00000134574	-0.40924	0.0359358	0.398923
ENSG00000138435	-1.39831	0.0359786	0.39909
ENSG00000253250	0.409144	0.0360507	0.399176
ENSG00000166444	0.299192	0.0360312	0.399176
ENSG00000105193	-0.260396	0.0360456	0.399176
ENSG00000161203	-0.167942	0.0361487	0.399627
ENSG00000165169	-0.229918	0.0361499	0.399627
ENSG00000135702	-0.945781	0.0361559	0.399627
ENSG00000184860	0.694132	0.0362291	0.400198
ENSG00000071282	-0.333305	0.0363251	0.400291
ENSG00000139436	-0.14894	0.036308	0.400291
ENSG00000186081	1.82374	0.0363249	0.400291
ENSG00000212724	5.68207	0.0363451	0.400291
ENSG00000275063	4.36423	0.036269	0.400291
ENSG00000050426	-0.260503	0.0363895	0.400543
ENSG00000198963	0.917807	0.0364973	0.401491
ENSG00000152804	-0.536566	0.0365976	0.402358
ENSG00000198597	0.731965	0.0366636	0.402845
ENSG00000101213	-0.916917	0.0366889	0.402885
ENSG00000206052	0.375679	0.036791	0.403767
ENSG00000197852	0.483949	0.0368763	0.404465
ENSG00000114279	0.387132	0.0370244	0.405135
ENSG00000176884	-1.30573	0.0370052	0.405135
ENSG00000157045	-0.24946	0.0370244	0.405135
ENSG00000029725	-0.147013	0.0370064	0.405135
ENSG00000186501	-0.128369	0.0370866	0.405337
ENSG00000161405	1.39476	0.0370783	0.405337
ENSG00000174989	-0.189404	0.0371682	0.405991
ENSG00000177414	-4.15479	0.0373894	0.408168
ENSG00000118197	0.217787	0.037687	0.409029
ENSG00000143977	0.301534	0.0375753	0.409029
ENSG00000164588	0.78004	0.0375615	0.409029
ENSG00000204248	0.687661	0.0377028	0.409029
ENSG00000182890	-0.482925	0.0375688	0.409029
ENSG00000077274	1.69871	0.0377101	0.409029
ENSG00000156170	-0.161805	0.0376369	0.409029
ENSG00000111271	-0.163161	0.0375625	0.409029
ENSG00000103222	0.239099	0.0376038	0.409029
ENSG00000091640	0.239163	0.0376922	0.409029
ENSG00000171574	-0.166245	0.0377099	0.409029
ENSG00000109927	0.472003	0.0377834	0.409584
ENSG00000134313	-0.13956	0.0378535	0.410105
ENSG00000114455	-4.27159	0.0379253	0.410219
ENSG00000113716	-0.147844	0.0379522	0.410219
ENSG00000051128	-0.427246	0.0379411	0.410219
ENSG00000197128	0.221647	0.0379385	0.410219
ENSG00000203965	0.280137	0.0383561	0.411443
ENSG00000189409	-0.91622	0.0383972	0.411443
ENSG00000137959	0.620879	0.0382439	0.411443
ENSG00000117305	0.211761	0.0381624	0.411443
ENSG00000169047	0.298074	0.0383869	0.411443
ENSG00000114853	-0.249247	0.0381074	0.411443
ENSG00000106236	0.708583	0.0383278	0.411443
ENSG00000133169	-1.07602	0.0381723	0.411443
ENSG00000184524	-0.71335	0.0381886	0.411443
ENSG00000166153	0.635858	0.038321	0.411443
ENSG00000078246	0.252317	0.0382283	0.411443
ENSG00000139793	0.170008	0.0383511	0.411443
ENSG00000137817	-0.240707	0.0383658	0.411443
ENSG00000162032	0.759796	0.0382255	0.411443
ENSG00000108946	-0.383899	0.0383233	0.411443
ENSG00000167799	0.438115	0.0384541	0.411815
ENSG00000130035	0.807488	0.0385683	0.4128
ENSG00000125505	0.19991	0.0386053	0.412959
ENSG00000162975	0.794174	0.0386462	0.412979
ENSG00000029153	-0.63083	0.0386516	0.412979
ENSG00000185973	0.258103	0.0386958	0.413214
ENSG00000077420	0.878109	0.0389146	0.415074
ENSG00000196235	-0.119368	0.0389076	0.415074
ENSG00000170385	-0.252787	0.0389449	0.41516
ENSG00000004468	0.708205	0.0389688	0.415176
ENSG00000137492	-0.127442	0.0390429	0.415489
ENSG00000119655	-0.25276	0.0390236	0.415489
ENSG00000123095	-0.285542	0.0391223	0.416096
ENSG00000115145	-0.12852	0.0391847	0.416522
ENSG00000138119	-0.402813	0.0392157	0.416613
ENSG00000156508	-0.264264	0.0393052	0.416877
ENSG00000173442	-0.366068	0.0393117	0.416877
ENSG00000100884	0.825406	0.0393302	0.416877
ENSG00000180901	-0.264939	0.0393182	0.416877
ENSG00000163092	0.566272	0.0393859	0.41723
ENSG00000109814	-0.334948	0.0394915	0.417411
ENSG00000179299	0.56637	0.0394576	0.417411
ENSG00000101825	-0.753218	0.0394927	0.417411
ENSG00000148513	-3.26964	0.0394778	0.417411
ENSG00000108819	-0.216857	0.0395214	0.417477
ENSG00000116668	-0.256958	0.0396014	0.4175
ENSG00000116691	-0.194351	0.0396134	0.4175
ENSG00000165915	-0.241785	0.03955	0.4175
ENSG00000167100	-0.477599	0.0396125	0.4175
ENSG00000185267	0.55328	0.0396917	0.417944
ENSG00000099795	0.229363	0.0397004	0.417944
ENSG00000217930	-0.496285	0.0397447	0.418174
ENSG00000143740	-0.499904	0.0398276	0.41819
ENSG00000258227	-1.31903	0.0397874	0.41819
ENSG00000175274	0.439994	0.039855	0.41819
ENSG00000124226	-0.138364	0.0398688	0.41819
ENSG00000130005	0.261127	0.0398693	0.41819
ENSG00000130513	-1.38195	0.0398812	0.41819
ENSG00000138756	0.214046	0.0399485	0.418425
ENSG00000170100	-0.197644	0.0399345	0.418425
ENSG00000154330	0.242149	0.0401181	0.419965
ENSG00000175764	-0.257704	0.0401542	0.420106
ENSG00000156469	0.311521	0.0402043	0.420394
ENSG00000143494	0.536661	0.0402709	0.420618
ENSG00000152894	0.157076	0.04026	0.420618
ENSG00000147724	1.32031	0.0403306	0.420769
ENSG00000196684	1.47168	0.0403186	0.420769
ENSG00000171121	-0.493008	0.0404426	0.421228
ENSG00000154277	-0.727521	0.0404017	0.421228
ENSG00000100142	0.15465	0.0404286	0.421228
ENSG00000082701	0.19165	0.0405427	0.421327
ENSG00000145428	0.572091	0.0405148	0.421327
ENSG00000187866	0.180891	0.0405145	0.421327
ENSG00000090238	0.225538	0.0405363	0.421327
ENSG00000142661	0.418329	0.0406561	0.421998
ENSG00000183379	2.07242	0.0406753	0.421998
ENSG00000198938	0.443768	0.0406658	0.421998
ENSG00000119673	0.294357	0.040737	0.422291
ENSG00000278570	-1.04312	0.0407717	0.422291
ENSG00000124171	0.464814	0.0407544	0.422291
ENSG00000174600	-0.598837	0.0408098	0.42245
ENSG00000145088	0.420849	0.0409325	0.423485
ENSG00000166716	-0.121429	0.0410487	0.424451
ENSG00000135404	-0.211268	0.0410994	0.424504
ENSG00000072210	-0.187498	0.0410884	0.424504
ENSG00000114316	-0.121553	0.0411447	0.424609
ENSG00000249141	-3.62331	0.0411553	0.424609
ENSG00000132604	-0.122684	0.041201	0.424845
ENSG00000122778	0.328962	0.0413207	0.425844
ENSG00000203778	0.161255	0.0413728	0.42606
ENSG00000034053	0.818278	0.0413875	0.42606
ENSG00000091039	-0.212843	0.0414193	0.426151
ENSG00000102038	0.188465	0.0415118	0.426695
ENSG00000130748	0.183646	0.041518	0.426695
ENSG00000090104	1.76258	0.0416352	0.426785
ENSG00000144504	-0.384349	0.0416272	0.426785
ENSG00000144674	-0.246073	0.0416414	0.426785
ENSG00000155093	0.510395	0.0415635	0.426785
ENSG00000177679	-0.32301	0.0416189	0.426785
ENSG00000115828	-0.74578	0.0416718	0.426861
ENSG00000115904	0.130921	0.0417286	0.426972
ENSG00000156234	6.02013	0.0417252	0.426972
ENSG00000183317	1.24658	0.0417634	0.427094
ENSG00000128805	-0.355408	0.0418084	0.427318
ENSG00000170439	0.712174	0.0419457	0.428486
ENSG00000127080	-0.269961	0.0420221	0.429031
ENSG00000152578	-1.067	0.0420529	0.42911
ENSG00000147535	-0.29255	0.0420901	0.429202
ENSG00000126353	1.5332	0.042108	0.429202
ENSG00000186889	0.254948	0.0421524	0.429419
ENSG00000196323	0.171793	0.0423046	0.430513
ENSG00000090924	-0.381295	0.0423061	0.430513
ENSG00000143207	0.114888	0.0425427	0.432684
ENSG00000088899	0.269483	0.0425902	0.432931
ENSG00000197603	-0.172086	0.0426886	0.433066
ENSG00000168209	0.738996	0.0426566	0.433066
ENSG00000007255	0.24499	0.0426801	0.433066
ENSG00000197054	-0.403481	0.0426966	0.433066
ENSG00000164707	-0.60066	0.0427497	0.433185
ENSG00000165591	0.776876	0.042755	0.433185
ENSG00000162441	0.158014	0.0428086	0.433492
ENSG00000107742	0.531253	0.042843	0.433605
ENSG00000168273	0.336505	0.0428789	0.433619
ENSG00000185015	0.215438	0.042891	0.433619
ENSG00000108187	-0.29354	0.0429536	0.434016
ENSG00000064195	1.29671	0.0430066	0.434315
ENSG00000205730	-0.4051	0.0433161	0.436858
ENSG00000134760	0.667597	0.0432995	0.436858
ENSG00000105717	1.72029	0.0433288	0.436858
ENSG00000109390	0.247933	0.0434982	0.43807
ENSG00000047597	0.337612	0.0435123	0.43807
ENSG00000164764	0.798166	0.0435433	0.43807
ENSG00000108828	-0.307657	0.0435323	0.43807
ENSG00000006757	0.278531	0.0436932	0.439103
ENSG00000197535	-0.239053	0.043692	0.439103
ENSG00000186326	0.722733	0.0437255	0.439191
ENSG00000072609	-0.241219	0.0437745	0.439446
ENSG00000277363	0.533923	0.0438628	0.440094
ENSG00000116285	0.54763	0.0440176	0.440223
ENSG00000152977	1.52775	0.0439492	0.440223
ENSG00000178996	-0.234079	0.043999	0.440223
ENSG00000108239	-0.224306	0.0439875	0.440223
ENSG00000122966	0.521416	0.0439282	0.440223
ENSG00000152467	0.395345	0.0440028	0.440223
ENSG00000284906	-2.92771	0.0440872	0.440682
ENSG00000119013	0.294417	0.0441746	0.441318
ENSG00000110013	0.362648	0.0442045	0.441381
ENSG00000174684	0.209955	0.0442674	0.441771
ENSG00000139722	0.298579	0.0443217	0.442076
ENSG00000186862	-0.587558	0.0443466	0.442087
ENSG00000170027	0.290069	0.0444181	0.442343
ENSG00000131966	0.164451	0.0444198	0.442343
ENSG00000106049	0.253403	0.0445127	0.44292
ENSG00000161558	0.386336	0.0445254	0.44292
ENSG00000150961	-0.371265	0.0445843	0.442987
ENSG00000138675	2.72437	0.0446035	0.442987
ENSG00000159202	-0.128145	0.0445871	0.442987
ENSG00000197329	0.383416	0.0446399	0.443089
ENSG00000138030	0.479696	0.0446614	0.443089
ENSG00000155816	0.91622	0.0450918	0.443162
ENSG00000180667	0.310803	0.0450459	0.443162
ENSG00000160716	-0.68261	0.0451274	0.443162
ENSG00000162998	-0.763689	0.0449548	0.443162
ENSG00000184378	0.499064	0.0449512	0.443162
ENSG00000152990	0.248422	0.0447551	0.443162
ENSG00000145331	0.386391	0.0451347	0.443162
ENSG00000204928	1.22888	0.0447434	0.443162
ENSG00000124613	0.466463	0.0449706	0.443162
ENSG00000124562	0.240568	0.0448459	0.443162
ENSG00000196126	0.928088	0.0447823	0.443162
ENSG00000166340	-0.181821	0.0449198	0.443162
ENSG00000170370	1.07519	0.0451076	0.443162
ENSG00000111670	0.103477	0.0449607	0.443162
ENSG00000139304	0.550361	0.0451453	0.443162
ENSG00000129028	0.367029	0.0450913	0.443162
ENSG00000157734	1.00217	0.0450132	0.443162
ENSG00000166965	0.257518	0.0450442	0.443162
ENSG00000172315	0.219196	0.0449548	0.443162
ENSG00000101076	3.56209	0.0450943	0.443162
ENSG00000145494	0.269275	0.0451991	0.443222
ENSG00000189233	1.44727	0.0451964	0.443222
ENSG00000146282	-0.215014	0.045255	0.443537
ENSG00000142910	-0.255361	0.045554	0.443826
ENSG00000057468	-1.20476	0.0455708	0.443826
ENSG00000134323	-0.780763	0.0455592	0.443826
ENSG00000130508	-0.552598	0.0454319	0.443826
ENSG00000133657	-0.36591	0.0453659	0.443826
ENSG00000145362	0.269347	0.0454506	0.443826
ENSG00000164466	-0.149907	0.0455453	0.443826
ENSG00000244219	-1.40998	0.0454559	0.443826
ENSG00000121039	0.337268	0.0453457	0.443826
ENSG00000149557	0.30663	0.0454227	0.443826
ENSG00000173715	-0.504953	0.0453445	0.443826
ENSG00000159753	1.08237	0.0455043	0.443826
ENSG00000127463	0.104491	0.0456315	0.443952
ENSG00000055118	0.305394	0.0456137	0.443952
ENSG00000119878	0.151489	0.0456749	0.444142
ENSG00000178752	-0.588384	0.0457615	0.44452
ENSG00000170381	-1.4507	0.0457426	0.44452
ENSG00000143515	-0.257065	0.0458118	0.444567
ENSG00000114166	0.338764	0.0458142	0.444567
ENSG00000165124	-0.744764	0.0458776	0.444951
ENSG00000176490	-0.441147	0.0459506	0.445426
ENSG00000026751	1.09162	0.0460935	0.446578
ENSG00000115085	1.00398	0.0461948	0.447091
ENSG00000171206	0.165144	0.0462033	0.447091
ENSG00000104903	-0.388131	0.0462185	0.447091
ENSG00000164104	0.228873	0.0463129	0.447425
ENSG00000198663	0.159723	0.0463251	0.447425
ENSG00000121297	-0.423485	0.0462884	0.447425
ENSG00000131620	-0.423028	0.0463819	0.447509
ENSG00000132017	-0.212188	0.0463636	0.447509
ENSG00000183172	0.238714	0.0464607	0.448037
ENSG00000136026	-0.256701	0.046496	0.448144
ENSG00000157978	-0.30128	0.0465497	0.448198
ENSG00000178149	-0.197768	0.0465498	0.448198
ENSG00000139344	-0.836272	0.0465865	0.44832
ENSG00000060718	1.87932	0.0466173	0.448339
ENSG00000175220	-0.37335	0.0466367	0.448339
ENSG00000185730	-0.17433	0.0466811	0.448534
ENSG00000023572	0.216065	0.0468049	0.449242
ENSG00000065534	0.498672	0.0468941	0.449242
ENSG00000087302	0.178644	0.0468997	0.449242
ENSG00000139973	0.719681	0.0468359	0.449242
ENSG00000175866	0.337746	0.0468131	0.449242
ENSG00000100348	0.16891	0.0468592	0.449242
ENSG00000115275	-0.160203	0.046947	0.449464
ENSG00000160570	0.217502	0.0470079	0.449816
ENSG00000163040	-0.696183	0.0470575	0.449827
ENSG00000145990	0.358451	0.0470482	0.449827
ENSG00000186470	0.492127	0.0472092	0.450814
ENSG00000187079	0.202641	0.0472064	0.450814
ENSG00000113851	-0.1379	0.0473423	0.450899
ENSG00000151364	1.5875	0.04738	0.450899
ENSG00000089876	-0.240587	0.0473877	0.450899
ENSG00000119943	0.545393	0.0473101	0.450899
ENSG00000104129	-0.282904	0.0473878	0.450899
ENSG00000109063	-0.781293	0.0473415	0.450899
ENSG00000205076	3.70677	0.0472714	0.450899
ENSG00000145283	0.579109	0.0474315	0.451084
ENSG00000218336	0.327395	0.0474864	0.451375
ENSG00000206560	-0.153514	0.0475682	0.451462
ENSG00000170214	0.519725	0.0475413	0.451462
ENSG00000105679	-2.00973	0.0475675	0.451462
ENSG00000162670	0.677464	0.0477439	0.451542
ENSG00000163399	0.222722	0.0476569	0.451542
ENSG00000122483	-0.334059	0.0477517	0.451542
ENSG00000187372	0.207275	0.0476524	0.451542
ENSG00000182518	0.304762	0.0478346	0.451542
ENSG00000119401	-0.157529	0.0479114	0.451542
ENSG00000138160	0.404589	0.0479009	0.451542
ENSG00000075035	1.64083	0.0479166	0.451542
ENSG00000136448	-0.158746	0.0478543	0.451542
ENSG00000089195	-0.260158	0.0478075	0.451542
ENSG00000185361	-0.462525	0.0478072	0.451542
ENSG00000006015	0.159868	0.047725	0.451542
ENSG00000167657	-0.273796	0.0476853	0.451542
ENSG00000167470	0.308779	0.047855	0.451542
ENSG00000175352	0.531376	0.0479478	0.451575
ENSG00000141682	0.843504	0.0479686	0.451575
ENSG00000142961	-0.179401	0.0480734	0.451977
ENSG00000135973	-2.15599	0.0480398	0.451977
ENSG00000145439	0.243253	0.0481328	0.451977
ENSG00000166689	-0.627369	0.0481232	0.451977
ENSG00000142166	-0.187331	0.0481288	0.451977
ENSG00000142892	0.201187	0.0482323	0.452108
ENSG00000058453	0.389861	0.0483305	0.452108
ENSG00000138379	0.954957	0.0482141	0.452108
ENSG00000104522	-0.165118	0.0483412	0.452108
ENSG00000149090	-0.709657	0.048319	0.452108
ENSG00000136152	-0.159303	0.0482842	0.452108
ENSG00000139508	0.213475	0.0482505	0.452108
ENSG00000173809	1.67819	0.0482899	0.452108
ENSG00000143013	0.357606	0.0483945	0.452379
ENSG00000164877	-0.483496	0.0484826	0.452885
ENSG00000133138	-0.292415	0.0484974	0.452885
ENSG00000155265	0.817806	0.0485574	0.453219
ENSG00000198000	-0.125538	0.0486013	0.453401
ENSG00000109686	-0.191625	0.0487118	0.453951
ENSG00000135679	-0.155536	0.0486937	0.453951
[truncated: 16,606 more rows]

## Sheet: DESeq2_RAvsLA
Supplemental Table S4. Differentially expressed genes across anatomical sides, disease status, or in each of the four groups
Anatomical side contrast	LA-upregulated logFC < 0			DESeq2's Wald test for differential expression analysis with FDR-corrected p-values
RA vs LA	RA-upregulated log2FC > 0			Threshold for significance padj < 0.05
Ensembl ID	log2FoldChange	pvalue	padj
ENSG00000163217	8.95457	1.8e-153	3.36e-149
ENSG00000105697	5.49394	7.88e-29	7.33e-25
ENSG00000196834	7.81146	1.35e-28	8.4e-25
ENSG00000196990	3.27999	1.72e-25	7.99e-22
ENSG00000101665	1.27008	1.18e-21	4.38e-18
ENSG00000222038	6.90646	1.94e-19	6.03e-16
ENSG00000181408	2.5214	5.85e-19	1.55e-15
ENSG00000188389	1.69038	1.14e-18	2.65e-15
ENSG00000164318	-1.67685	1.17e-17	2.41e-14
ENSG00000182667	1.57159	1.53e-17	2.85e-14
ENSG00000131435	1.53619	1.99e-17	3.36e-14
ENSG00000153976	2.89612	6.68e-17	1.04e-13
ENSG00000174611	1.352	2.8e-16	3.84e-13
ENSG00000137834	1.47024	2.89e-16	3.84e-13
ENSG00000143867	-1.70338	3.74e-16	4.63e-13
ENSG00000142973	-2.27549	6.69e-16	7.78e-13
ENSG00000162981	2.41103	1.11e-15	1.22e-12
ENSG00000166402	0.476592	2.28e-14	2.36e-11
ENSG00000135439	-1.70146	6.79e-14	6.65e-11
ENSG00000112214	-1.82052	7.72e-14	7.18e-11
ENSG00000140600	1.65217	2.19e-13	1.94e-10
ENSG00000277836	21.7629	3.45e-13	2.92e-10
ENSG00000145358	-1.68015	1.09e-12	8.83e-10
ENSG00000114251	1.13251	1.25e-12	9.67e-10
ENSG00000261609	-0.470455	2.27e-12	1.69e-09
ENSG00000145242	-2.66591	4.62e-12	3.31e-09
ENSG00000123131	0.311722	6.02e-12	4.15e-09
ENSG00000119699	0.682754	7.35e-12	4.88e-09
ENSG00000120693	1.35043	9.82e-12	6.3e-09
ENSG00000188859	-0.950787	1.2e-11	7.44e-09
ENSG00000146122	-0.658597	1.32e-11	7.87e-09
ENSG00000146674	1.55231	1.35e-11	7.87e-09
ENSG00000154358	-0.699229	1.51e-11	8.53e-09
ENSG00000112414	1.58972	1.69e-11	9.16e-09
ENSG00000110665	-0.867131	1.77e-11	9.16e-09
ENSG00000100302	-1.08357	1.75e-11	9.16e-09
ENSG00000139174	0.788255	1.95e-11	9.81e-09
ENSG00000198812	-1.01466	2.39e-11	1.17e-08
ENSG00000196604	5.05731	3.96e-11	1.89e-08
ENSG00000085662	-1.10826	5.6e-11	2.61e-08
ENSG00000158158	-0.547593	6.11e-11	2.77e-08
ENSG00000007402	1.16625	6.32e-11	2.8e-08
ENSG00000275713	1.54152	7.17e-11	3.1e-08
ENSG00000197565	-0.936409	9.63e-11	4.07e-08
ENSG00000160111	-0.951623	1.33e-10	5.49e-08
ENSG00000131831	0.419661	1.85e-10	7.5e-08
ENSG00000141524	0.947559	2.15e-10	8.51e-08
ENSG00000082482	-4.04667	2.75e-10	1.07e-07
ENSG00000113319	-0.689374	2.89e-10	1.1e-07
ENSG00000106991	0.846859	3.51e-10	1.3e-07
ENSG00000128285	2.15662	3.65e-10	1.33e-07
ENSG00000277494	-1.01513	5.16e-10	1.85e-07
ENSG00000148488	0.965047	7.3e-10	2.56e-07
ENSG00000183831	1.52871	7.51e-10	2.59e-07
ENSG00000175445	-1.26605	9.11e-10	3.08e-07
ENSG00000130066	0.515824	1.01e-09	3.34e-07
ENSG00000115738	0.830509	1.05e-09	3.43e-07
ENSG00000006704	-0.696661	1.19e-09	3.81e-07
ENSG00000214575	0.696516	1.26e-09	3.97e-07
ENSG00000009694	-1.08671	1.57e-09	4.87e-07
ENSG00000150471	-0.943441	1.63e-09	4.97e-07
ENSG00000145934	1.05422	1.85e-09	5.56e-07
ENSG00000118777	0.826205	2.19e-09	6.47e-07
ENSG00000146250	1.61166	2.98e-09	8.66e-07
ENSG00000066583	-0.571079	3.55e-09	1.02e-06
ENSG00000118004	1.71429	3.66e-09	1.03e-06
ENSG00000203747	1.98164	3.87e-09	1.07e-06
ENSG00000147255	1.64653	4.08e-09	1.12e-06
ENSG00000023191	0.369802	4.22e-09	1.14e-06
ENSG00000114805	1.30648	4.76e-09	1.27e-06
ENSG00000140986	-1.13686	4.85e-09	1.27e-06
ENSG00000169991	0.446764	5.27e-09	1.36e-06
ENSG00000197859	1.41357	5.86e-09	1.47e-06
ENSG00000167220	-0.443503	5.82e-09	1.47e-06
ENSG00000197380	0.683676	6.18e-09	1.53e-06
ENSG00000158445	-0.940455	6.69e-09	1.64e-06
ENSG00000188803	-1.43475	1.07e-08	2.58e-06
ENSG00000172731	-0.519799	1.18e-08	2.82e-06
ENSG00000177508	1.09539	1.27e-08	2.98e-06
ENSG00000152402	-1.14449	1.36e-08	3.16e-06
ENSG00000184500	0.556364	1.38e-08	3.17e-06
ENSG00000145794	1.3508	1.43e-08	3.23e-06
ENSG00000169507	-2.13707	1.46e-08	3.27e-06
ENSG00000144681	-1.43941	1.5e-08	3.32e-06
ENSG00000148926	1.15893	1.66e-08	3.64e-06
ENSG00000130226	-2.17528	1.73e-08	3.75e-06
ENSG00000037965	-3.55988	2.09e-08	4.47e-06
ENSG00000154188	1.02494	2.28e-08	4.81e-06
ENSG00000087076	0.767551	2.38e-08	4.97e-06
ENSG00000141622	-0.861541	2.49e-08	5.15e-06
ENSG00000170382	1.10809	2.54e-08	5.2e-06
ENSG00000183454	-1.02258	2.81e-08	5.67e-06
ENSG00000185008	-1.74498	2.99e-08	5.94e-06
ENSG00000113389	1.85023	3e-08	5.94e-06
ENSG00000167701	-0.724781	3.31e-08	6.4e-06
ENSG00000177098	-0.617409	3.29e-08	6.4e-06
ENSG00000198597	1.34115	3.34e-08	6.4e-06
ENSG00000120837	0.352736	3.7e-08	7.02e-06
ENSG00000132622	-0.522212	5.2e-08	9.76e-06
ENSG00000103449	2.3697	5.27e-08	9.8e-06
ENSG00000085276	0.578833	5.46e-08	1e-05
ENSG00000230778	2.07173	6.01e-08	1.1e-05
ENSG00000164850	-0.552397	6.36e-08	1.13e-05
ENSG00000134138	0.345168	6.31e-08	1.13e-05
ENSG00000206432	1.06866	6.39e-08	1.13e-05
ENSG00000138650	1.63111	6.69e-08	1.17e-05
ENSG00000153253	-1.10394	8.51e-08	1.48e-05
ENSG00000128918	1.09821	8.72e-08	1.5e-05
ENSG00000087250	-1.30967	9.06e-08	1.55e-05
ENSG00000068903	-0.437897	9.47e-08	1.6e-05
ENSG00000127955	-0.378938	1.01e-07	1.68e-05
ENSG00000091127	0.354849	1.1e-07	1.83e-05
ENSG00000188219	4.84245	1.12e-07	1.85e-05
ENSG00000122547	-0.635386	1.19e-07	1.93e-05
ENSG00000139914	-0.729966	1.25e-07	2.02e-05
ENSG00000126878	-0.708757	1.34e-07	2.14e-05
ENSG00000109158	-2.46249	1.35e-07	2.15e-05
ENSG00000196781	0.929548	1.45e-07	2.29e-05
ENSG00000111907	-1.01737	1.89e-07	2.95e-05
ENSG00000165269	-0.557748	1.91e-07	2.95e-05
ENSG00000180011	-0.412534	1.92e-07	2.95e-05
ENSG00000078053	-1.07732	1.96e-07	2.98e-05
ENSG00000169860	0.79707	2.08e-07	3.14e-05
ENSG00000177879	0.219436	2.17e-07	3.26e-05
ENSG00000176454	-0.49167	2.19e-07	3.27e-05
ENSG00000157613	-0.691491	2.24e-07	3.29e-05
ENSG00000177425	-0.468058	2.24e-07	3.29e-05
ENSG00000068078	0.974538	2.27e-07	3.31e-05
ENSG00000186326	-1.27157	2.31e-07	3.33e-05
ENSG00000177076	0.76203	2.37e-07	3.4e-05
ENSG00000128652	-2.57811	2.44e-07	3.47e-05
ENSG00000064201	-0.683678	2.53e-07	3.57e-05
ENSG00000019169	2.42064	2.58e-07	3.61e-05
ENSG00000198832	0.469445	2.64e-07	3.67e-05
ENSG00000125124	-0.326683	2.68e-07	3.69e-05
ENSG00000115705	-2.37533	2.73e-07	3.73e-05
ENSG00000182621	-0.849244	2.77e-07	3.76e-05
ENSG00000165194	-0.998827	2.86e-07	3.86e-05
ENSG00000156218	0.591901	2.93e-07	3.92e-05
ENSG00000067113	0.44347	3.04e-07	4.03e-05
ENSG00000196876	-0.789697	3.16e-07	4.17e-05
ENSG00000010278	0.740016	3.51e-07	4.6e-05
ENSG00000162817	-0.775432	3.58e-07	4.65e-05
ENSG00000185974	-1.70601	3.67e-07	4.74e-05
ENSG00000204381	0.789967	3.87e-07	4.96e-05
ENSG00000172830	0.222741	3.97e-07	5.06e-05
ENSG00000147041	2.76224	4e-07	5.07e-05
ENSG00000188153	-0.667588	4.1e-07	5.15e-05
ENSG00000104848	-1.1303	4.67e-07	5.83e-05
ENSG00000180053	5.16248	4.71e-07	5.84e-05
ENSG00000162670	1.18974	5.17e-07	6.35e-05
ENSG00000081277	-2.62957	5.25e-07	6.35e-05
ENSG00000144331	0.660029	5.26e-07	6.35e-05
ENSG00000112280	1.6853	5.23e-07	6.35e-05
ENSG00000158683	-0.935868	5.29e-07	6.35e-05
ENSG00000157693	0.388039	5.32e-07	6.35e-05
ENSG00000108947	-1.60975	5.81e-07	6.88e-05
ENSG00000101333	-0.538784	6.16e-07	7.25e-05
ENSG00000137509	0.448641	6.29e-07	7.36e-05
ENSG00000164823	0.483967	6.94e-07	8.07e-05
ENSG00000152154	-0.83207	7.17e-07	8.25e-05
ENSG00000170011	0.759838	7.18e-07	8.25e-05
ENSG00000197694	-0.226879	7.35e-07	8.39e-05
ENSG00000072201	-0.681685	7.62e-07	8.64e-05
ENSG00000173597	1.59868	7.82e-07	8.82e-05
ENSG00000080854	-0.513427	8.13e-07	9.11e-05
ENSG00000162946	0.736434	8.52e-07	9.49e-05
ENSG00000175175	-1.8859	9.42e-07	0.000104274
ENSG00000180817	-0.471738	9.49e-07	0.000104507
ENSG00000213088	-2.29229	9.65e-07	0.00010554
ENSG00000174963	-2.97398	1.02e-06	0.000110924
ENSG00000178209	-0.204328	1.03e-06	0.000111483
ENSG00000144791	-0.327589	1.1e-06	0.000118052
ENSG00000147113	-0.706225	1.11e-06	0.000118151
ENSG00000155011	1.71921	1.17e-06	0.000124489
ENSG00000165970	-3.47453	1.19e-06	0.000125552
ENSG00000198736	-0.343954	1.36e-06	0.000142943
ENSG00000166923	-3.20501	1.46e-06	0.000152393
ENSG00000114529	1.26964	1.49e-06	0.000154436
ENSG00000177791	2.15352	1.59e-06	0.000164414
ENSG00000267041	0.32604	1.65e-06	0.000169144
ENSG00000164695	1.02993	1.67e-06	0.000170521
ENSG00000154930	-0.6097	1.7e-06	0.000172855
ENSG00000120729	-1.8141	1.77e-06	0.000178809
ENSG00000185737	1.85674	1.8e-06	0.000180186
ENSG00000134900	-0.271822	1.8e-06	0.000180186
ENSG00000146425	0.25508	1.83e-06	0.000181631
ENSG00000135048	1.17048	1.86e-06	0.000184181
ENSG00000146950	0.962608	1.95e-06	0.000192222
ENSG00000135218	-0.595649	1.98e-06	0.000193705
ENSG00000163687	2.35916	2.09e-06	0.000203234
ENSG00000186417	0.989427	2.14e-06	0.000207619
ENSG00000143499	1.43652	2.17e-06	0.000208202
ENSG00000104332	-1.60745	2.17e-06	0.000208202
ENSG00000144644	-2.66044	2.21e-06	0.000209597
ENSG00000095587	-1.57245	2.2e-06	0.000209597
ENSG00000112394	-0.834109	2.25e-06	0.000212345
ENSG00000161267	-0.700749	2.31e-06	0.000217142
ENSG00000087495	-1.203	2.33e-06	0.000217816
ENSG00000173218	0.318067	2.43e-06	0.000225778
ENSG00000180694	0.286934	2.56e-06	0.000237312
ENSG00000158008	-0.526917	2.61e-06	0.000239442
ENSG00000074181	-0.530559	2.61e-06	0.000239442
ENSG00000166483	0.350872	2.69e-06	0.000245398
ENSG00000197584	-0.756969	2.83e-06	0.000255499
ENSG00000111371	-0.860615	2.83e-06	0.000255499
ENSG00000144712	-0.448005	2.85e-06	0.000256548
ENSG00000064205	0.872687	2.96e-06	0.000264338
ENSG00000179083	1.1726	3.01e-06	0.000268053
ENSG00000148730	-0.333301	3.08e-06	0.000272801
ENSG00000166086	0.393116	3.16e-06	0.000278614
ENSG00000183814	0.655644	3.27e-06	0.000286837
ENSG00000100626	-0.711211	3.44e-06	0.000300676
ENSG00000169621	0.424395	3.56e-06	0.000309221
ENSG00000118972	2.05842	3.66e-06	0.000316421
ENSG00000185483	0.591184	3.82e-06	0.000329115
ENSG00000057019	-0.450815	4.1e-06	0.00035137
ENSG00000270170	-0.416943	4.29e-06	0.000366482
ENSG00000122420	-1.43495	4.33e-06	0.000368005
ENSG00000151376	-0.308123	4.61e-06	0.000389417
ENSG00000150712	0.21417	4.74e-06	0.00039873
ENSG00000136160	0.718469	4.77e-06	0.000400083
ENSG00000171132	-0.351404	4.86e-06	0.000403981
ENSG00000188517	-1.4504	4.86e-06	0.000403981
ENSG00000118526	0.819812	4.93e-06	0.000406183
ENSG00000012504	3.43904	4.93e-06	0.000406183
ENSG00000122126	-0.201872	5.06e-06	0.000412743
ENSG00000011405	0.211282	5.05e-06	0.000412743
ENSG00000165197	-1.08425	5.38e-06	0.00043721
ENSG00000177875	-0.84809	5.48e-06	0.000442921
ENSG00000178125	-1.34234	5.52e-06	0.000444558
ENSG00000102010	1.32159	5.56e-06	0.000446039
ENSG00000073670	-0.610461	5.59e-06	0.000446225
ENSG00000274618	1.0614	5.65e-06	0.000449119
ENSG00000170017	0.727279	5.71e-06	0.000451609
ENSG00000128833	-0.716546	5.74e-06	0.000452451
ENSG00000166123	-0.90603	5.8e-06	0.000455324
ENSG00000113739	-0.516021	5.85e-06	0.0004573
ENSG00000175591	-0.639808	5.88e-06	0.000457893
ENSG00000163453	0.587235	5.93e-06	0.000459304
ENSG00000168672	0.397889	5.96e-06	0.000460034
ENSG00000145708	1.45926	6.13e-06	0.000471098
ENSG00000182118	-0.782483	6.81e-06	0.000520948
ENSG00000116857	0.272754	7e-06	0.000532522
ENSG00000163734	2.38879	7.01e-06	0.000532522
ENSG00000067533	-0.391884	7.13e-06	0.000538831
ENSG00000111186	-0.679903	7.34e-06	0.000551352
ENSG00000074370	0.653836	7.35e-06	0.000551352
ENSG00000157184	-0.393039	7.46e-06	0.00055576
ENSG00000269113	0.555227	7.47e-06	0.00055576
ENSG00000171388	1.14866	7.53e-06	0.00055822
ENSG00000154146	0.617672	7.87e-06	0.000580647
ENSG00000165731	-1.20349	7.92e-06	0.000582512
ENSG00000214456	-0.721311	7.98e-06	0.000584753
ENSG00000111530	0.18534	8.02e-06	0.000584916
ENSG00000164181	-0.718369	8.36e-06	0.000607199
ENSG00000175785	0.733493	8.42e-06	0.000609242
ENSG00000124575	0.922535	8.49e-06	0.000612211
ENSG00000198959	0.502779	8.55e-06	0.000613824
ENSG00000142910	-0.392436	8.61e-06	0.000614094
ENSG00000075702	-0.844327	8.62e-06	0.000614094
ENSG00000172531	-0.181164	9.01e-06	0.000639911
ENSG00000105698	0.296942	9.36e-06	0.000662233
ENSG00000105329	0.361896	9.54e-06	0.000672271
ENSG00000198853	-0.297244	9.67e-06	0.000678957
ENSG00000069966	-0.4738	9.82e-06	0.000686844
ENSG00000167580	3.33035	1.03e-05	0.000717219
ENSG00000170166	-1.87962	1.06e-05	0.000738991
ENSG00000072518	-0.238365	1.13e-05	0.000778394
ENSG00000136273	-0.235129	1.16e-05	0.00080073
ENSG00000055813	-0.562786	1.17e-05	0.000802584
ENSG00000070371	-0.454149	1.24e-05	0.000850089
ENSG00000196208	-0.636375	1.26e-05	0.00085483
ENSG00000070808	-0.643697	1.26e-05	0.00085483
ENSG00000171943	0.623003	1.28e-05	0.000863863
ENSG00000180785	-1.20438	1.29e-05	0.000871243
ENSG00000138622	1.39245	1.3e-05	0.000876093
ENSG00000196358	0.959575	1.35e-05	0.000905466
ENSG00000076555	-0.296922	1.36e-05	0.00090618
ENSG00000259916	-2.18475	1.37e-05	0.000910951
ENSG00000138623	0.964272	1.39e-05	0.000922021
ENSG00000114654	-0.610327	1.41e-05	0.000931013
ENSG00000119686	0.868152	1.56e-05	0.00102658
ENSG00000109881	0.64838	1.64e-05	0.00107094
ENSG00000146477	-1.27338	1.68e-05	0.00109142
ENSG00000198873	0.438453	1.68e-05	0.00109142
ENSG00000035664	-0.580717	1.68e-05	0.00109142
ENSG00000117525	-0.627105	1.72e-05	0.00111391
ENSG00000169894	-1.28789	1.74e-05	0.00112215
ENSG00000183134	-1.73331	1.76e-05	0.00112857
ENSG00000146352	-2.72689	1.77e-05	0.00113219
ENSG00000154277	1.05325	1.78e-05	0.00113678
ENSG00000101871	0.571328	1.8e-05	0.00113983
ENSG00000100316	0.402988	1.85e-05	0.00116902
ENSG00000163815	0.821263	1.94e-05	0.00122424
ENSG00000006453	-0.548594	1.97e-05	0.00123117
ENSG00000166226	0.313973	1.97e-05	0.00123117
ENSG00000167306	-1.05891	1.96e-05	0.00123117
ENSG00000116044	0.308985	1.99e-05	0.00124093
ENSG00000143416	-0.65965	2.03e-05	0.00124543
ENSG00000168874	0.628445	2.02e-05	0.00124543
ENSG00000152939	-0.809652	2.01e-05	0.00124543
ENSG00000273802	0.371768	2.03e-05	0.00124543
ENSG00000186716	0.333647	2.04e-05	0.00124631
ENSG00000163395	2.51827	2.05e-05	0.0012477
ENSG00000131368	-0.421023	2.07e-05	0.00125582
ENSG00000123453	0.934397	2.07e-05	0.00125582
ENSG00000150907	0.406441	2.1e-05	0.00126931
ENSG00000175879	-1.50913	2.14e-05	0.00128537
ENSG00000080709	-0.828012	2.15e-05	0.00129179
ENSG00000175538	0.872856	2.2e-05	0.00131334
ENSG00000101391	-0.185393	2.26e-05	0.00134469
ENSG00000165675	0.246046	2.28e-05	0.00135386
ENSG00000106305	-0.322674	2.29e-05	0.00135571
ENSG00000134779	0.256367	2.32e-05	0.00137124
ENSG00000067208	0.274262	2.34e-05	0.00137861
ENSG00000259571	1.26886	2.37e-05	0.00138485
ENSG00000125266	0.509952	2.36e-05	0.00138485
ENSG00000134049	-0.381334	2.39e-05	0.0013911
ENSG00000180354	0.419169	2.46e-05	0.00142768
ENSG00000103522	1.32067	2.51e-05	0.0014546
ENSG00000136877	-0.223025	2.55e-05	0.00146882
ENSG00000132359	-0.696344	2.55e-05	0.00146882
ENSG00000166343	-0.951285	2.6e-05	0.00149555
ENSG00000254535	0.78567	2.67e-05	0.00152766
ENSG00000160299	-0.391049	2.69e-05	0.00153553
ENSG00000142583	1.34057	2.72e-05	0.00154179
ENSG00000179178	1.31318	2.71e-05	0.00154179
ENSG00000025156	-0.517129	2.77e-05	0.00156796
ENSG00000240583	-0.469343	3.1e-05	0.00174668
ENSG00000079337	-0.590624	3.15e-05	0.00176857
ENSG00000010282	-0.448973	3.23e-05	0.00180119
ENSG00000127022	0.249819	3.22e-05	0.00180119
ENSG00000127328	-0.508722	3.22e-05	0.00180119
ENSG00000165169	0.314157	3.25e-05	0.00180236
ENSG00000115828	1.05303	3.42e-05	0.0018961
ENSG00000213190	0.990203	3.49e-05	0.00192036
ENSG00000141404	0.761868	3.49e-05	0.00192036
ENSG00000264230	-2.51968	3.61e-05	0.00198258
ENSG00000145808	-1.04939	3.63e-05	0.00198817
ENSG00000145284	0.932485	3.69e-05	0.0020074
ENSG00000134283	0.292707	3.69e-05	0.0020074
ENSG00000100565	-1.27407	3.81e-05	0.0020679
ENSG00000082293	0.833444	3.88e-05	0.00209701
ENSG00000187048	-2.1372	3.9e-05	0.00210181
ENSG00000087303	-0.397462	3.93e-05	0.0021103
ENSG00000063127	-0.639842	3.95e-05	0.00211784
ENSG00000170579	-1.22515	3.96e-05	0.0021182
ENSG00000152953	-1.22201	3.99e-05	0.00212534
ENSG00000144120	-0.311982	4e-05	0.00212662
ENSG00000148655	-0.387442	4.06e-05	0.00213122
ENSG00000135447	-0.826994	4.05e-05	0.00213122
ENSG00000166396	-3.85761	4.05e-05	0.00213122
ENSG00000105607	-0.324503	4.04e-05	0.00213122
ENSG00000072657	1.20914	4.13e-05	0.0021641
ENSG00000205929	-1.38425	4.15e-05	0.00217037
ENSG00000138738	0.476659	4.22e-05	0.00220013
ENSG00000075340	-1.0635	4.37e-05	0.00226922
ENSG00000124570	-0.22032	4.42e-05	0.00228941
ENSG00000175866	-0.476523	4.53e-05	0.00234177
ENSG00000170290	0.970161	4.72e-05	0.00242429
ENSG00000196968	0.314649	4.71e-05	0.00242429
ENSG00000117298	0.291801	4.81e-05	0.00245583
ENSG00000065057	-0.389012	4.8e-05	0.00245583
ENSG00000108679	-0.363213	4.88e-05	0.00248587
ENSG00000151789	-0.950188	4.93e-05	0.00250398
ENSG00000188886	3.16946	5.07e-05	0.00256403
ENSG00000105825	1.01854	5.06e-05	0.00256403
ENSG00000168032	-0.580612	5.12e-05	0.00257841
ENSG00000136267	-1.12938	5.13e-05	0.00257841
ENSG00000181192	-0.34878	5.38e-05	0.00269874
ENSG00000109452	-0.555009	5.46e-05	0.0027304
ENSG00000138386	0.243113	5.53e-05	0.00275579
ENSG00000109944	0.548777	5.54e-05	0.00275579
ENSG00000115825	0.323566	5.64e-05	0.00279721
ENSG00000146938	0.981554	5.67e-05	0.00280573
ENSG00000105976	-0.466082	5.77e-05	0.00284661
ENSG00000150594	-0.93036	5.81e-05	0.00286149
ENSG00000007062	-0.59997	5.89e-05	0.00288999
ENSG00000174944	-0.771631	5.94e-05	0.00290838
ENSG00000103319	-0.258587	5.96e-05	0.00290838
ENSG00000197713	-0.28952	6.02e-05	0.00292438
ENSG00000152207	0.869937	6.01e-05	0.00292438
ENSG00000133019	0.967659	6.1e-05	0.00295469
ENSG00000134762	-1.87865	6.13e-05	0.00296391
ENSG00000088930	-0.213006	6.18e-05	0.0029788
ENSG00000172061	-2.52139	6.22e-05	0.0029886
ENSG00000074657	0.181893	6.35e-05	0.00304604
ENSG00000114923	-0.420545	6.38e-05	0.00304954
ENSG00000137033	0.866045	6.51e-05	0.00310652
ENSG00000085563	-0.878697	6.55e-05	0.00311724
ENSG00000143028	-0.521201	6.75e-05	0.0032019
ENSG00000168679	0.488231	6.82e-05	0.00322342
ENSG00000186310	0.419059	6.83e-05	0.00322342
ENSG00000196632	0.60865	6.93e-05	0.00326514
ENSG00000082438	-0.367183	7.02e-05	0.00329196
ENSG00000128165	-1.58405	7.03e-05	0.00329196
ENSG00000109991	-2.66165	7.06e-05	0.00330083
ENSG00000148942	1.92457	7.14e-05	0.00332971
ENSG00000144560	0.234143	7.24e-05	0.00335546
ENSG00000082014	0.295567	7.25e-05	0.00335546
ENSG00000123454	0.825426	7.22e-05	0.00335546
ENSG00000105552	-0.390163	7.35e-05	0.00339079
ENSG00000179242	1.67405	7.47e-05	0.00343155
ENSG00000167775	-0.307219	7.47e-05	0.00343155
ENSG00000078399	-2.66651	7.52e-05	0.00344378
ENSG00000122863	0.24814	7.57e-05	0.00345906
ENSG00000159399	-0.920134	7.63e-05	0.00348033
ENSG00000166073	-0.619695	7.97e-05	0.00362502
ENSG00000066405	-2.84915	8.11e-05	0.00367831
ENSG00000068885	0.230161	8.13e-05	0.00367975
ENSG00000168135	0.863207	8.15e-05	0.00367986
ENSG00000163293	-1.13178	8.2e-05	0.00369377
ENSG00000135437	-0.75074	8.25e-05	0.00370778
ENSG00000005108	0.769726	8.27e-05	0.00370832
ENSG00000187889	-0.967337	8.3e-05	0.00371027
ENSG00000079689	2.36231	8.5e-05	0.00379122
ENSG00000112175	-1.83607	8.67e-05	0.00385636
ENSG00000168447	-2.09342	9.04e-05	0.00401226
ENSG00000119866	0.636371	9.09e-05	0.00402712
ENSG00000169744	0.537752	9.39e-05	0.00414762
ENSG00000131409	-0.745496	9.54e-05	0.00420411
ENSG00000001626	-1.67445	9.78e-05	0.00428131
ENSG00000130787	-0.329531	9.76e-05	0.00428131
ENSG00000070404	0.533078	9.78e-05	0.00428131
ENSG00000188732	-0.452638	9.94e-05	0.00434168
ENSG00000161082	-1.46839	0.000101372	0.00441621
ENSG00000107731	0.423519	0.000103853	0.00451373
ENSG00000282608	1.43503	0.000104198	0.00451814
ENSG00000137693	0.270334	0.00010472	0.00453022
ENSG00000141434	-0.948624	0.000106317	0.00458867
ENSG00000158816	-1.73169	0.000107796	0.00463999
ENSG00000128578	-0.484903	0.000108005	0.00463999
ENSG00000146072	-0.723759	0.000110871	0.00473031
ENSG00000188906	0.34826	0.00011072	0.00473031
ENSG00000248098	-0.496297	0.000110606	0.00473031
ENSG00000164161	-0.638369	0.000111214	0.00473412
ENSG00000151458	0.449214	0.000113995	0.00484142
ENSG00000160867	1.10597	0.00011599	0.00491491
ENSG00000072954	-0.911266	0.000116396	0.00492092
ENSG00000197381	-0.367266	0.000119814	0.00505394
ENSG00000136114	-0.397828	0.000120524	0.00507237
ENSG00000275342	-0.415739	0.000121199	0.00508926
ENSG00000164093	-3.54549	0.000123933	0.00519235
ENSG00000189077	-0.315639	0.000124797	0.00521679
ENSG00000127463	-0.137373	0.000127175	0.00529809
ENSG00000136237	0.488082	0.000127311	0.00529809
ENSG00000198113	0.480703	0.000128327	0.00532842
ENSG00000115896	0.653398	0.000132654	0.00549509
ENSG00000126218	0.428784	0.000132931	0.00549509
ENSG00000101460	-0.234074	0.000135622	0.00559386
ENSG00000185305	0.381565	0.000136493	0.00561737
ENSG00000169282	-0.371443	0.000136951	0.00562375
ENSG00000162738	0.362801	0.000137564	0.00563648
ENSG00000172554	-1.23741	0.00013796	0.00564029
ENSG00000104147	-0.980603	0.000138518	0.0056507
ENSG00000163697	-0.390596	0.000140392	0.00571459
ENSG00000110047	-0.313891	0.000141335	0.00574041
ENSG00000115461	0.711074	0.000143205	0.00580369
ENSG00000156170	-0.2046	0.000143666	0.00580973
ENSG00000154917	-0.39233	0.000144426	0.00581848
ENSG00000146433	0.414794	0.000144508	0.00581848
ENSG00000112320	0.47268	0.000150509	0.00603398
ENSG00000106511	-0.388144	0.000150297	0.00603398
ENSG00000171621	0.426964	0.000152	0.00608064
ENSG00000164659	0.606255	0.000152796	0.00609878
ENSG00000111674	0.648772	0.000153109	0.00609878
ENSG00000132975	-2.42513	0.00015425	0.00610503
ENSG00000104081	0.637505	0.000153639	0.00610503
ENSG00000075275	-0.404012	0.000153937	0.00610503
ENSG00000168944	0.130026	0.000155963	0.00613365
ENSG00000106537	-0.578284	0.000155581	0.00613365
ENSG00000104059	-1.64811	0.000155675	0.00613365
ENSG00000211448	-1.50976	0.000157413	0.00617762
ENSG00000105810	-0.309533	0.000158647	0.00621297
ENSG00000054598	0.930439	0.000159387	0.0062288
ENSG00000122012	1.32394	0.000160039	0.00624119
ENSG00000130700	-0.931513	0.000160851	0.00625973
ENSG00000224051	-0.268047	0.000163902	0.00636516
ENSG00000160349	3.92678	0.0001651	0.00639832
ENSG00000135519	0.434401	0.000165947	0.00641776
ENSG00000181744	0.400962	0.000167245	0.00645455
ENSG00000111339	0.952214	0.000168809	0.00650141
ENSG00000112981	0.392509	0.000170262	0.00654384
ENSG00000196739	-0.583419	0.000174396	0.00668891
ENSG00000198074	-1.47069	0.000175082	0.0067014
ENSG00000165891	1.44851	0.000175587	0.00670693
ENSG00000101843	0.220306	0.000176215	0.00671712
ENSG00000189410	-1.22634	0.000176937	0.00673083
ENSG00000105227	0.204847	0.000179778	0.00682498
ENSG00000163590	-0.450874	0.000180608	0.00682859
ENSG00000127324	1.5207	0.000180372	0.00682859
ENSG00000196517	-0.664958	0.000183385	0.00691954
ENSG00000135069	-1.07044	0.000184169	0.00693503
ENSG00000167034	0.437844	0.00018506	0.00694048
ENSG00000135373	-1.65322	0.000185056	0.00694048
ENSG00000100344	-1.57166	0.000187382	0.00701343
ENSG00000047457	1.81377	0.000190968	0.00713331
ENSG00000144821	-0.556552	0.000193356	0.0071936
ENSG00000174226	-2.10861	0.00019329	0.0071936
ENSG00000198003	0.657319	0.00019386	0.00719799
ENSG00000204941	-3.32335	0.000196966	0.00729873
ENSG00000152661	-0.5191	0.000198267	0.00733232
ENSG00000163818	0.268607	0.000200671	0.00739184
ENSG00000206052	-0.460058	0.000200276	0.00739184
ENSG00000140506	-0.956194	0.000201527	0.00740869
ENSG00000110074	-0.289222	0.000203067	0.00743593
ENSG00000186766	-1.61173	0.000202702	0.00743593
ENSG00000017797	0.119399	0.000203885	0.0074512
ENSG00000186994	-0.315825	0.000204528	0.00746007
ENSG00000172348	-0.437638	0.00020862	0.00759443
ENSG00000102316	0.17823	0.000209194	0.00760045
ENSG00000174807	-0.728482	0.000211617	0.0076735
ENSG00000198300	0.254559	0.000212828	0.00770239
ENSG00000132639	0.991227	0.000215377	0.00777949
ENSG00000168995	1.74851	0.000217469	0.00783984
ENSG00000160013	0.749046	0.000219245	0.00788857
ENSG00000145864	-1.21492	0.000220227	0.00789165
ENSG00000260428	0.668501	0.000220603	0.00789165
ENSG00000107518	1.31581	0.000219985	0.00789165
ENSG00000188848	1.64695	0.000223738	0.00797475
ENSG00000102606	-0.262184	0.000223783	0.00797475
ENSG00000130402	-0.32653	0.000228274	0.00811921
ENSG00000102580	0.149901	0.000230181	0.00817144
ENSG00000196557	-0.360758	0.000232389	0.00823411
ENSG00000131711	-0.469629	0.000233293	0.00825041
ENSG00000164694	-1.13004	0.000236425	0.0083453
ENSG00000135914	0.971032	0.000237156	0.00835524
ENSG00000101079	-0.238923	0.000239633	0.00842657
ENSG00000185000	-0.228835	0.000240599	0.00844455
ENSG00000204160	-0.358954	0.000241116	0.00844677
ENSG00000106723	0.176101	0.000243856	0.00852672
ENSG00000127252	0.416568	0.000245634	0.00857277
ENSG00000095739	0.530928	0.000247921	0.00863637
ENSG00000138772	-0.473915	0.000248714	0.00864782
ENSG00000133110	1.18509	0.000249937	0.0086741
ENSG00000186187	-0.294823	0.000252644	0.00875173
ENSG00000164038	0.367653	0.000253755	0.00877389
ENSG00000184611	1.50356	0.00025565	0.00879529
ENSG00000168795	0.210184	0.000255521	0.00879529
ENSG00000104888	-0.746286	0.000255793	0.00879529
ENSG00000143127	0.840349	0.000259224	0.00889682
ENSG00000163288	-1.03248	0.00026038	0.00890365
ENSG00000160862	-1.49089	0.000260238	0.00890365
ENSG00000168333	4.05444	0.0002631	0.00896372
ENSG00000166415	2.29849	0.000262863	0.00896372
ENSG00000149968	-4.94199	0.000264801	0.00900517
ENSG00000049860	0.305687	0.00026661	0.00903864
ENSG00000177303	-0.187182	0.000266757	0.00903864
ENSG00000086015	-0.275322	0.000267795	0.00904087
ENSG00000166265	-0.35772	0.000267654	0.00904087
ENSG00000161544	0.578883	0.00026868	0.00905433
ENSG00000221968	-0.341712	0.000270791	0.00910897
ENSG00000182054	-0.40818	0.00027142	0.00911364
ENSG00000168036	0.165353	0.000273926	0.0091647
ENSG00000174460	1.628	0.000273461	0.0091647
ENSG00000126457	-0.357458	0.000278313	0.00929336
ENSG00000067048	0.19142	0.000278771	0.00929336
ENSG00000136100	-0.211623	0.000283104	0.00941808
ENSG00000152315	1.45218	0.000283524	0.00941808
ENSG00000122254	1.673	0.000285691	0.00947313
ENSG00000092054	1.31772	0.000286706	0.00948987
ENSG00000169432	-0.73898	0.000289743	0.00957334
ENSG00000118946	0.73264	0.000291108	0.00960141
ENSG00000164035	0.548969	0.000295958	0.00974408
ENSG00000157240	0.355057	0.000296559	0.00974663
ENSG00000156299	0.847708	0.000297783	0.0097696
ENSG00000159450	1.99066	0.000301186	0.0098579
ENSG00000113494	0.955425	0.000301535	0.0098579
ENSG00000065882	-0.291841	0.000303791	0.00991423
ENSG00000134259	0.762076	0.000304693	0.00992625
ENSG00000172638	0.195806	0.000306019	0.00995205
ENSG00000198399	0.232079	0.000314161	0.010199
ENSG00000184144	0.750208	0.000315014	0.0102089
ENSG00000152785	-2.31238	0.000317334	0.0102317
ENSG00000184640	-0.260438	0.000317063	0.0102317
ENSG00000130299	-0.205916	0.000317368	0.0102317
ENSG00000015171	0.167223	0.000318192	0.0102405
ENSG00000103121	-0.388016	0.000320808	0.0103069
ENSG00000146416	-0.260226	0.000323957	0.0103722
ENSG00000124171	-0.561839	0.000323481	0.0103722
ENSG00000187758	1.0322	0.000331882	0.0105529
ENSG00000178394	2.79953	0.000331927	0.0105529
ENSG00000146535	0.138281	0.000332436	0.0105529
ENSG00000166949	0.2859	0.000331901	0.0105529
ENSG00000100427	1.41713	0.000331552	0.0105529
ENSG00000117477	0.490969	0.00033641	0.0106312
ENSG00000150275	1.4258	0.000335807	0.0106312
ENSG00000166451	-0.625583	0.000336618	0.0106312
ENSG00000163536	-0.614928	0.000338558	0.0106522
ENSG00000168621	0.863512	0.000339	0.0106522
ENSG00000137124	-0.397146	0.000338926	0.0106522
ENSG00000174500	1.09836	0.000340382	0.0106775
ENSG00000116254	0.938961	0.00034333	0.0107519
ENSG00000152779	0.513926	0.000346133	0.0108215
ENSG00000196865	-0.337133	0.000347937	0.0108596
ENSG00000151090	0.421428	0.000350765	0.0109295
ENSG00000115641	1.3128	0.000353586	0.0109961
ENSG00000128045	0.711413	0.000354083	0.0109961
ENSG00000183908	-1.18989	0.000355528	0.0110042
ENSG00000131097	-0.811152	0.000355389	0.0110042
ENSG00000081913	-0.168719	0.000357973	0.0110615
ENSG00000118137	1.58151	0.00035924	0.0110822
ENSG00000170448	-0.601819	0.000361318	0.0111276
ENSG00000138308	-1.13	0.000361908	0.0111276
ENSG00000185155	1.5454	0.000369035	0.011328
ENSG00000000971	0.800548	0.000371238	0.0113769
ENSG00000132334	-0.193041	0.000377629	0.0115537
ENSG00000148334	-0.325012	0.000378853	0.0115721
ENSG00000092964	0.184577	0.000379952	0.0115867
ENSG00000106038	4.47271	0.000386798	0.0117761
ENSG00000133805	0.360114	0.000388652	0.0118132
ENSG00000126947	0.184921	0.000392299	0.011895
ENSG00000095637	-0.373466	0.000392622	0.011895
ENSG00000164591	0.597153	0.000398945	0.012067
ENSG00000134470	0.544418	0.000402313	0.012129
ENSG00000133116	-0.434081	0.00040255	0.012129
ENSG00000255974	-0.947804	0.000402952	0.012129
ENSG00000171130	-0.548452	0.000405714	0.0121924
ENSG00000197757	-1.2805	0.000406417	0.0121938
ENSG00000152092	-1.13999	0.000409204	0.0121995
ENSG00000197153	1.79185	0.000409229	0.0121995
ENSG00000110090	-0.370509	0.00040776	0.0121995
ENSG00000105393	-0.20355	0.000407921	0.0121995
ENSG00000146926	-0.469402	0.000411448	0.0122264
ENSG00000105379	-0.289709	0.000411223	0.0122264
ENSG00000121644	0.184256	0.000416048	0.0123061
ENSG00000054267	0.0928544	0.000416775	0.0123061
ENSG00000068976	-0.575375	0.000415404	0.0123061
ENSG00000148600	0.921845	0.000416219	0.0123061
ENSG00000166192	-0.30257	0.000420896	0.0124081
ENSG00000169429	2.48496	0.000427236	0.0125067
ENSG00000109689	0.268734	0.000427184	0.0125067
ENSG00000198939	0.473675	0.000427603	0.0125067
ENSG00000168060	0.391633	0.00042748	0.0125067
ENSG00000170190	0.457889	0.00042715	0.0125067
ENSG00000267385	-0.980129	0.000428301	0.0125075
ENSG00000126804	0.17625	0.000429359	0.0125187
ENSG00000145936	-0.876545	0.000430398	0.0125294
ENSG00000087111	-0.2192	0.000433472	0.0125991
ENSG00000144320	-0.169457	0.000435888	0.0126449
ENSG00000132623	0.33248	0.000436405	0.0126449
ENSG00000162391	-0.483002	0.000438715	0.0126742
ENSG00000170153	-0.332022	0.00043878	0.0126742
ENSG00000116711	0.786263	0.00045328	0.0130727
ENSG00000198353	-0.987976	0.000456019	0.0131168
ENSG00000167414	1.1243	0.000456218	0.0131168
ENSG00000251493	-2.15789	0.000460533	0.0132204
ENSG00000117280	0.332766	0.000464498	0.0133137
ENSG00000133315	-0.380567	0.000470513	0.0134653
ENSG00000149054	0.787757	0.000473786	0.0135174
ENSG00000167851	1.07335	0.000473351	0.0135174
ENSG00000162753	1.34347	0.000475245	0.0135383
ENSG00000178538	-0.54037	0.000484177	0.0137717
ENSG00000163431	-0.558187	0.000486546	0.0137846
ENSG00000138670	0.54199	0.000486854	0.0137846
ENSG00000100625	-0.457911	0.000486856	0.0137846
ENSG00000139364	1.22941	0.000489104	0.0138272
ENSG00000146530	-0.607314	0.00049146	0.0138727
ENSG00000188766	0.951113	0.00051006	0.014376
ENSG00000125505	0.236992	0.0005118	0.0144032
ENSG00000175093	-0.654157	0.000512815	0.0144099
ENSG00000163947	-0.299522	0.000519065	0.0145636
ENSG00000143537	-0.291173	0.00052284	0.0146474
ENSG00000145536	-1.54791	0.000527298	0.0147481
ENSG00000183337	0.258011	0.00052802	0.0147481
ENSG00000156885	-0.478908	0.000534051	0.0148942
ENSG00000164099	-2.12143	0.000537096	0.0149567
ENSG00000262919	-0.374128	0.000541979	0.0150701
ENSG00000182287	-0.230551	0.000544106	0.0150801
ENSG00000167771	-0.51359	0.000544769	0.0150801
ENSG00000185479	3.09118	0.000543705	0.0150801
ENSG00000105402	-0.201559	0.000546293	0.0150998
ENSG00000131013	0.138015	0.00054833	0.0151336
ENSG00000042445	-0.507677	0.000549258	0.0151367
ENSG00000142621	1.49394	0.000551201	0.0151678
ENSG00000275395	2.03458	0.000552318	0.0151761
ENSG00000184058	-1.47277	0.000554335	0.0152091
ENSG00000054690	-0.554782	0.000556576	0.0152481
ENSG00000126895	-0.593639	0.000560564	0.0153347
ENSG00000145423	-2.21616	0.000564657	0.015424
ENSG00000162390	-0.421402	0.000567823	0.0154785
ENSG00000101955	0.422405	0.000568317	0.0154785
ENSG00000155367	-0.327199	0.000573213	0.0155676
ENSG00000185585	0.470589	0.00057326	0.0155676
ENSG00000188820	1.47649	0.000578819	0.0156858
ENSG00000107807	2.41421	0.000579925	0.0156858
ENSG00000109072	-0.903963	0.000580142	0.0156858
ENSG00000204442	0.823162	0.000586424	0.0158326
ENSG00000136807	-0.172233	0.00058811	0.0158551
ENSG00000168291	-0.241019	0.000589188	0.0158555
ENSG00000106070	0.302551	0.000589828	0.0158555
ENSG00000244731	-0.882407	0.000593641	0.0159349
ENSG00000123243	-0.631537	0.000597803	0.0160235
ENSG00000124882	-2.27563	0.000600699	0.0160752
ENSG00000166342	1.85617	0.000601458	0.0160752
ENSG00000086991	0.857093	0.000603935	0.0161182
ENSG00000104549	0.710013	0.000610471	0.0162693
ENSG00000160469	0.384023	0.000611364	0.0162698
ENSG00000156471	-0.46405	0.000612304	0.0162715
ENSG00000184113	-0.802401	0.000615423	0.0163311
ENSG00000186767	0.337566	0.000616316	0.0163315
ENSG00000163527	0.196149	0.000619799	0.0164004
ENSG00000108405	1.137	0.000630145	0.0166505
ENSG00000157765	-3.53207	0.0006343	0.0167365
ENSG00000143418	0.201989	0.000637419	0.016795
ENSG00000160678	-0.331621	0.000641519	0.0168791
ENSG00000047644	0.214391	0.000644554	0.016935
ENSG00000119865	0.451434	0.000647529	0.0169892
ENSG00000167930	-0.276998	0.000656206	0.0171926
ENSG00000156920	1.29808	0.000660621	0.0172355
ENSG00000186297	1.18228	0.000659829	0.0172355
ENSG00000082397	0.657944	0.000659073	0.0172355
ENSG00000151726	-0.429869	0.000668241	0.0173855
ENSG00000089692	1.07234	0.000667594	0.0173855
ENSG00000170561	-1.4086	0.000681298	0.0177004
ENSG00000131374	0.188323	0.000689812	0.0178952
ENSG00000134873	1.33017	0.000690719	0.0178952
ENSG00000147676	-0.836773	0.000694644	0.0179719
ENSG00000082556	1.56901	0.000697678	0.0180003
ENSG00000156030	0.211741	0.000696876	0.0180003
ENSG00000180190	-0.348357	0.000701044	0.0180621
ENSG00000166598	0.15846	0.000703918	0.018111
ENSG00000117519	0.364748	0.00071743	0.0184332
ENSG00000126217	-0.607157	0.000719476	0.0184603
ENSG00000184661	-1.15442	0.000726684	0.0186195
ENSG00000163673	-1.38881	0.000734009	0.0187814
ENSG00000152104	0.404988	0.000737084	0.0188128
ENSG00000056291	-2.0673	0.000737261	0.0188128
ENSG00000172175	-0.189792	0.000747768	0.0190548
ENSG00000160179	-0.734492	0.000748989	0.0190598
ENSG00000006432	-0.365901	0.000753109	0.0191384
ENSG00000109686	0.227001	0.000755745	0.0191792
ENSG00000156049	0.727061	0.000761855	0.0192555
ENSG00000140545	-0.446947	0.000760899	0.0192555
ENSG00000075399	-0.227628	0.000760803	0.0192555
ENSG00000132692	-0.791429	0.000774388	0.0195457
ENSG00000089006	0.192592	0.000779649	0.0196518
ENSG00000239474	-0.584632	0.000782566	0.0196986
ENSG00000110583	-0.327585	0.000784817	0.0197286
ENSG00000121966	1.44779	0.000791931	0.0198806
ENSG00000183615	-0.834788	0.000798496	0.0200132
ENSG00000160679	-0.193449	0.000800901	0.0200132
ENSG00000143434	-0.231037	0.000801517	0.0200132
ENSG00000142449	-2.72028	0.000800062	0.0200132
ENSG00000117020	0.276979	0.00080948	0.0201849
ENSG00000105088	0.974074	0.000819052	0.0203963
ENSG00000141639	0.832758	0.00082023	0.0203983
ENSG00000091428	-0.574825	0.000827421	0.0205223
ENSG00000103196	-0.66446	0.000826995	0.0205223
ENSG00000196199	0.163999	0.000835573	0.0206969
ENSG00000163006	0.566842	0.000839221	0.0207596
ENSG00000170743	-0.820898	0.000844621	0.0208654
ENSG00000095303	1.14094	0.000846869	0.0208783
ENSG00000099365	0.501471	0.00084739	0.0208783
ENSG00000167889	-0.930602	0.00085209	0.0209664
ENSG00000176101	-0.206366	0.000853942	0.0209842
ENSG00000187535	0.28919	0.000856296	0.0210143
ENSG00000006128	2.24941	0.000857982	0.0210279
ENSG00000073756	1.89525	0.000867615	0.0212081
ENSG00000198586	0.152295	0.000867065	0.0212081
ENSG00000225968	0.494932	0.000871647	0.0212602
ENSG00000185238	-0.228876	0.00087203	0.0212602
ENSG00000196418	0.332141	0.000882769	0.0214938
ENSG00000132405	0.157661	0.000889323	0.0216251
ENSG00000187672	0.796918	0.0008946	0.0217148
ENSG00000152952	-0.285262	0.000895676	0.0217148
ENSG00000168907	-1.15484	0.000896516	0.0217148
ENSG00000161542	-0.177442	0.000897754	0.0217165
ENSG00000172497	3.13327	0.000901293	0.0217738
ENSG00000121749	0.160498	0.000902935	0.0217852
ENSG00000115841	0.379019	0.000905603	0.0218213
ENSG00000175899	-0.331418	0.000925056	0.0222612
ENSG00000127954	-0.621943	0.000927822	0.0222989
ENSG00000180611	0.303923	0.000929377	0.0223074
ENSG00000104044	0.99744	0.000934125	0.0223925
ENSG00000104973	-0.292037	0.000943705	0.0225931
ENSG00000205356	-0.20627	0.000952765	0.0227806
ENSG00000126003	-0.257458	0.000964916	0.0230416
ENSG00000104953	0.816091	0.000969522	0.0231218
ENSG00000154640	0.396064	0.000972738	0.0231689
ENSG00000117600	-1.01165	0.00098225	0.0233356
ENSG00000151388	-0.709726	0.000981054	0.0233356
ENSG00000137699	-1.81462	0.000984201	0.0233522
ENSG00000115310	0.273539	0.000988756	0.0233962
ENSG00000145287	1.17238	0.000989829	0.0233962
ENSG00000120549	-0.33385	0.000988881	0.0233962
ENSG00000163995	-0.424371	0.000999683	0.0235991
ENSG00000178761	-0.242236	0.00100479	0.0236897
ENSG00000266094	0.383358	0.00100945	0.023735
ENSG00000014914	0.58484	0.00101054	0.023735
ENSG00000198734	-1.10088	0.00100866	0.023735
ENSG00000162512	0.427345	0.00101284	0.0237589
ENSG00000088766	-0.307153	0.00102227	0.0239499
ENSG00000278588	0.730409	0.00102749	0.0240421
ENSG00000235162	-0.868851	0.00104174	0.0243448
ENSG00000114378	-0.444618	0.00104608	0.0243995
ENSG00000122971	-0.323066	0.00104802	0.0243995
ENSG00000167641	-0.439981	0.00104677	0.0243995
ENSG00000104133	-0.144997	0.00105001	0.0244153
ENSG00000198785	-0.605225	0.00106943	0.0248358
ENSG00000125995	-0.256703	0.00108427	0.0251492
ENSG00000005810	0.113808	0.001086	0.0251578
ENSG00000121940	-0.116862	0.00109844	0.0253834
ENSG00000123572	-0.936213	0.00109847	0.0253834
ENSG00000159251	-0.315677	0.00110882	0.025591
ENSG00000150540	0.617829	0.00111659	0.0256338
ENSG00000132570	-0.248917	0.00111757	0.0256338
ENSG00000152894	-0.170728	0.00111679	0.0256338
ENSG00000150768	-0.331787	0.0011128	0.0256338
ENSG00000168056	0.252247	0.00111742	0.0256338
ENSG00000129472	0.185128	0.00112255	0.0257163
ENSG00000165688	-0.183418	0.00112603	0.0257644
ENSG00000183960	0.987493	0.00113248	0.0258168
ENSG00000183624	-0.392511	0.0011324	0.0258168
ENSG00000079215	-0.503228	0.00113035	0.0258168
ENSG00000205981	-0.198345	0.00113672	0.0258815
ENSG00000003436	0.562778	0.00114025	0.0259119
ENSG00000070061	-0.170027	0.0011409	0.0259119
ENSG00000139209	-0.774551	0.00114223	0.0259119
ENSG00000183807	-0.564721	0.00115033	0.0260638
ENSG00000135966	0.137263	0.0011521	0.0260722
ENSG00000134684	-0.188266	0.00115645	0.0260962
ENSG00000166510	0.528537	0.00115573	0.0260962
ENSG00000101187	-1.06657	0.00115737	0.0260962
ENSG00000172031	0.949455	0.00116095	0.0261453
ENSG00000149599	0.390139	0.00116456	0.0261632
ENSG00000100387	-0.195025	0.00116343	0.0261632
ENSG00000161929	0.88545	0.00116924	0.0262367
ENSG00000085831	-0.403985	0.00117173	0.0262608
ENSG00000186231	-0.724388	0.00118241	0.0264364
ENSG00000108854	0.195082	0.00118176	0.0264364
ENSG00000141552	-0.194162	0.00119336	0.0266493
ENSG00000115286	-0.321244	0.00120263	0.0268241
ENSG00000152284	-0.256672	0.0012128	0.0269971
ENSG00000176406	1.30374	0.00121466	0.0269971
ENSG00000083799	0.155507	0.00121474	0.0269971
ENSG00000109445	-0.379215	0.00122689	0.0272346
ENSG00000237172	0.356174	0.00123513	0.0273471
ENSG00000159713	0.713815	0.00123464	0.0273471
ENSG00000180061	0.719194	0.00123637	0.0273471
ENSG00000021645	0.801076	0.00124671	0.027543
ENSG00000125398	0.665868	0.00124913	0.0275637
ENSG00000138646	0.458474	0.0012511	0.0275747
ENSG00000224389	-1.01398	0.00125821	0.0276985
ENSG00000164543	0.457379	0.0012639	0.0277909
ENSG00000198774	0.545027	0.00127752	0.0280571
ENSG00000053747	-0.493331	0.00128235	0.0281301
ENSG00000123360	-0.410469	0.00129211	0.0283109
ENSG00000113721	-0.405835	0.00129366	0.0283113
ENSG00000073282	0.796989	0.00129808	0.0283747
ENSG00000186868	-0.782645	0.00130764	0.0285501
ENSG00000139971	-0.472938	0.00131193	0.0286103
ENSG00000172733	0.6704	0.00132445	0.0288493
ENSG00000166272	0.26808	0.00132632	0.0288563
ENSG00000165810	-0.568558	0.00133175	0.0288731
ENSG00000175556	0.434863	0.00133015	0.0288731
ENSG00000148734	-2.33998	0.00133165	0.0288731
ENSG00000186081	-2.03787	0.0013358	0.0289274
ENSG00000183044	0.828166	0.00134096	0.0290053
ENSG00000187634	0.907295	0.00134776	0.0291185
ENSG00000139722	-0.326667	0.00135048	0.0291435
ENSG00000184828	-0.614336	0.00135307	0.0291655
ENSG00000014257	-0.90298	0.00136868	0.0294355
ENSG00000183324	0.933241	0.00136876	0.0294355
ENSG00000091879	0.951226	0.00137386	0.029511
ENSG00000119401	-0.178696	0.00138236	0.0296593
ENSG00000112855	-0.151127	0.00139126	0.029816
ENSG00000164128	1.00168	0.00139756	0.029882
ENSG00000289720	0.827264	0.00139676	0.029882
ENSG00000099822	0.857216	0.00140002	0.0299002
ENSG00000116221	-0.21921	0.00140336	0.0299373
ENSG00000076321	0.162011	0.00141402	0.0300945
ENSG00000071242	-0.437915	0.00141558	0.0300945
ENSG00000173991	-0.331829	0.00141343	0.0300945
ENSG00000064989	0.577648	0.00142712	0.0303052
ENSG00000161638	0.27649	0.00142929	0.0303166
ENSG00000243137	-2.41419	0.00143567	0.0304173
ENSG00000205213	0.258339	0.00145103	0.0306728
ENSG00000140199	-0.147241	0.0014497	0.0306728
ENSG00000133935	0.233612	0.00146033	0.0308343
ENSG00000171435	1.16948	0.0014666	0.0309109
ENSG00000161642	-0.558026	0.00146728	0.0309109
ENSG00000112039	-0.295753	0.00147314	0.0309992
ENSG00000130876	-1.77936	0.00148019	0.0311124
ENSG00000136490	0.787251	0.00148752	0.0312313
ENSG00000136710	0.214474	0.00149033	0.0312549
ENSG00000164270	-0.495603	0.00149667	0.0312693
ENSG00000105852	0.702864	0.00149774	0.0312693
ENSG00000186583	-1.00412	0.00149723	0.0312693
ENSG00000183421	-1.04586	0.00149537	0.0312693
ENSG00000112799	1.07076	0.00150878	0.0314571
ENSG00000108852	-0.365019	0.00151012	0.0314571
ENSG00000136603	0.426617	0.00151634	0.0315514
ENSG00000134917	-1.56137	0.0015217	0.0315922
ENSG00000160191	-0.500705	0.0015208	0.0315922
ENSG00000137413	-0.238593	0.00152474	0.03162
ENSG00000270136	-4.07247	0.00152648	0.031621
ENSG00000225614	0.71732	0.00153034	0.0316657
ENSG00000135925	-2.04863	0.00153408	0.0317077
ENSG00000163874	0.713314	0.001538	0.0317403
ENSG00000163219	0.624569	0.00153914	0.0317403
ENSG00000274070	0.372102	0.00154078	0.0317403
ENSG00000107130	0.559022	0.00154674	0.0318278
ENSG00000285509	-0.785724	0.00155102	0.0318455
ENSG00000088992	-0.518898	0.00154982	0.0318455
ENSG00000189143	-1.01929	0.00157342	0.0322699
ENSG00000174437	-0.364832	0.0015814	0.0323977
ENSG00000162687	0.653557	0.00158611	0.0324585
ENSG00000130396	-0.274486	0.00159759	0.0326216
ENSG00000011114	0.110771	0.00159651	0.0326216
ENSG00000129595	0.325233	0.00160121	0.0326597
ENSG00000115548	0.170379	0.00161863	0.0329789
ENSG00000133056	0.188385	0.00163276	0.0332305
ENSG00000162951	0.761909	0.00163986	0.0333385
ENSG00000075429	3.2432	0.00164361	0.0333782
ENSG00000064651	-0.274408	0.00165511	0.0335752
ENSG00000183011	-0.195286	0.0016615	0.0336681
ENSG00000115593	-0.307181	0.00167653	0.0338251
ENSG00000111906	-0.210909	0.0016736	0.0338251
ENSG00000030110	-0.250639	0.00167561	0.0338251
ENSG00000225950	-1.12201	0.00167389	0.0338251
ENSG00000161647	-0.430248	0.00169038	0.0340677
ENSG00000180875	-1.9848	0.00170827	0.0342796
ENSG00000124003	-1.38976	0.00170718	0.0342796
ENSG00000122641	1.16488	0.00170806	0.0342796
ENSG00000156787	-0.282643	0.00170488	0.0342796
ENSG00000197646	0.588428	0.00171771	0.034432
ENSG00000124701	-0.32076	0.00172305	0.0345017
ENSG00000070985	1.50279	0.00172612	0.0345262
ENSG00000164953	-0.227324	0.001736	0.0346493
ENSG00000166509	-4.70934	0.00173479	0.0346493
ENSG00000023330	-0.306317	0.00175304	0.034883
ENSG00000146648	-0.289175	0.00175334	0.034883
ENSG00000107159	-1.14273	0.00175081	0.034883
ENSG00000197410	-1.37433	0.00176581	0.0350937
ENSG00000153885	0.331832	0.00177601	0.0352586
ENSG00000157404	0.748454	0.00178604	0.0353928
ENSG00000171723	-0.204431	0.00178657	0.0353928
ENSG00000183715	0.962725	0.0017961	0.0355436
ENSG00000046653	0.609229	0.00179951	0.0355732
ENSG00000156219	0.59446	0.00180643	0.0356722
ENSG00000143398	-0.192157	0.00181292	0.0357624
ENSG00000174776	0.936818	0.00181856	0.0358357
ENSG00000092201	0.114654	0.0018292	0.0360071
ENSG00000254245	-0.34237	0.00183415	0.0360665
ENSG00000037749	-0.17945	0.00184414	0.0362246
ENSG00000104537	-1.66747	0.00185898	0.0364776
ENSG00000109255	-3.26623	0.00186237	0.0365057
ENSG00000157927	0.346234	0.00187017	0.0365813
ENSG00000062038	-1.60363	0.00186893	0.0365813
ENSG00000177426	0.413858	0.00187797	0.0366955
ENSG00000125901	-0.169298	0.001894	0.0369698
ENSG00000162461	-0.683911	0.00189884	0.0370121
ENSG00000269190	0.362103	0.00190015	0.0370121
ENSG00000198363	-0.148719	0.0019057	0.0370815
ENSG00000054654	-0.456673	0.00191412	0.0372062
ENSG00000144283	-0.203303	0.00192197	0.0373166
ENSG00000197580	-0.519166	0.00192381	0.0373166
ENSG00000188582	-0.415771	0.00192956	0.0373893
ENSG00000167315	-0.329533	0.00197382	0.038207
ENSG00000185013	-0.836513	0.00198207	0.038327
ENSG00000162878	-0.354176	0.0019912	0.0383312
ENSG00000112232	1.26914	0.00198762	0.0383312
ENSG00000123901	0.859856	0.00198607	0.0383312
ENSG00000089876	-0.258301	0.00198898	0.0383312
ENSG00000087301	0.285166	0.00199259	0.0383312
ENSG00000060237	-0.272548	0.00199597	0.0383564
ENSG00000187642	-0.606281	0.00200822	0.0384953
ENSG00000198515	-0.892905	0.00200824	0.0384953
ENSG00000129450	1.08364	0.0020094	0.0384953
ENSG00000164129	1.189	0.00201481	0.0384979
ENSG00000145908	0.506538	0.00201575	0.0384979
ENSG00000156273	0.180185	0.00201187	0.0384979
ENSG00000142330	-0.214087	0.00201947	0.0385294
ENSG00000079257	0.621968	0.00203418	0.0387305
ENSG00000069188	0.710825	0.00203332	0.0387305
ENSG00000205309	-0.348738	0.00204214	0.0388425
ENSG00000135338	0.252463	0.00206116	0.0391641
ENSG00000118785	1.90719	0.00206574	0.0392111
ENSG00000151491	-0.246041	0.00207131	0.0392767
ENSG00000172243	1.00504	0.00207455	0.0392982
ENSG00000099260	-0.218713	0.00208093	0.0393389
ENSG00000160256	-0.247594	0.00208078	0.0393389
ENSG00000124920	-1.44784	0.00212173	0.0400695
ENSG00000171873	-1.35727	0.00212749	0.0401375
ENSG00000148090	-0.224653	0.00213505	0.0401985
ENSG00000267206	-1.05236	0.00213375	0.0401985
ENSG00000085117	-0.406918	0.00213979	0.0402472
ENSG00000178814	-0.280559	0.00215355	0.0404242
ENSG00000179988	-0.348515	0.00215332	0.0404242
ENSG00000109501	-0.280257	0.00216638	0.0406241
ENSG00000122565	0.142756	0.0021747	0.0407389
ENSG00000285777	2.73166	0.00218334	0.0408596
ENSG00000100285	0.594624	0.00218601	0.0408686
ENSG00000060971	-0.186637	0.00219494	0.0409674
ENSG00000136960	0.855678	0.00219686	0.0409674
ENSG00000187266	0.241492	0.00219791	0.0409674
ENSG00000173599	-0.364249	0.0022031	0.0410231
ENSG00000213337	-0.329502	0.00220533	0.0410236
ENSG00000078549	-0.596685	0.00220918	0.0410541
ENSG00000185960	2.3966	0.00221255	0.0410758
ENSG00000273983	1.32909	0.00221516	0.0410832
ENSG00000073849	0.237777	0.00223718	0.0414424
ENSG00000104833	0.994374	0.00223899	0.0414424
ENSG00000004779	-0.346404	0.00224765	0.0415615
ENSG00000197353	3.386	0.00225906	0.0416895
ENSG00000182944	-0.089667	0.00225857	0.0416895
ENSG00000165959	-0.445223	0.00227735	0.0419854
ENSG00000030304	0.71504	0.00230742	0.0424977
ENSG00000181234	0.960751	0.00232103	0.0427006
ENSG00000169738	-0.29277	0.00232303	0.0427006
ENSG00000158290	0.155718	0.0023705	0.0434444
ENSG00000088881	0.35666	0.00237021	0.0434444
ENSG00000124449	3.38168	0.00236888	0.0434444
ENSG00000139211	0.715931	0.00237526	0.0434577
ENSG00000069329	0.197837	0.0023759	0.0434577
ENSG00000239305	-0.172275	0.00240433	0.0439345
ENSG00000105401	-0.146184	0.00241024	0.0439993
ENSG00000274523	-0.186205	0.00242064	0.0441459
ENSG00000103353	-0.253954	0.00243792	0.0444174
ENSG00000122550	-0.323135	0.00244553	0.0445125
ENSG00000163251	-0.415768	0.00245118	0.0445717
ENSG00000161681	0.709412	0.0024565	0.0446249
ENSG00000127241	0.686918	0.00247979	0.0450039
ENSG00000198914	1.76633	0.00248632	0.0450784
ENSG00000078070	-0.248524	0.00249092	0.0451178
ENSG00000128849	0.926347	0.00250373	0.0453058
ENSG00000103197	-0.101551	0.00250888	0.045355
ENSG00000144741	-0.238744	0.00251306	0.0453863
ENSG00000160602	0.484624	0.00251643	0.0454031
ENSG00000145623	0.391527	0.00252195	0.0454587
ENSG00000142748	-0.573016	0.00253992	0.0457382
ENSG00000151692	0.347586	0.00254543	0.0457932
ENSG00000106852	-0.723954	0.00256477	0.0460965
ENSG00000113361	-0.445239	0.00256857	0.0461202
ENSG00000144908	-0.814161	0.00257733	0.0462328
ENSG00000163485	-0.37647	0.00258218	0.0462753
ENSG00000069849	0.606161	0.00258738	0.0463238
ENSG00000071073	-0.235527	0.00260542	0.0464151
ENSG00000168438	0.146953	0.00260582	0.0464151
ENSG00000105926	0.418652	0.00260675	0.0464151
ENSG00000120889	0.417263	0.00260745	0.0464151
ENSG00000125651	0.14696	0.00260508	0.0464151
ENSG00000100300	-0.202102	0.00260681	0.0464151
ENSG00000176058	-0.2949	0.00261665	0.0465344
ENSG00000110318	0.305511	0.00263251	0.0466837
ENSG00000179673	-1.52824	0.00263139	0.0466837
ENSG00000141837	-0.531204	0.00263258	0.0466837
ENSG00000050555	1.21665	0.00263604	0.0467005
ENSG00000064655	0.846423	0.00264153	0.0467534
ENSG00000077274	-1.67219	0.00264424	0.0467568
ENSG00000177666	-0.334512	0.00266081	0.047005
ENSG00000013619	0.414363	0.00266475	0.0470301
ENSG00000117450	-0.401084	0.00266854	0.0470522
ENSG00000166986	-0.168285	0.00268261	0.0472556
ENSG00000166148	-0.944199	0.00272193	0.0479028
ENSG00000149269	0.435858	0.002735	0.0480875
ENSG00000164171	0.766158	0.00274545	0.0482256
ENSG00000101842	1.98438	0.00274867	0.0482365
ENSG00000164403	0.300372	0.00275427	0.0482653
ENSG00000124780	1.14868	0.0027555	0.0482653
ENSG00000167792	-0.274917	0.00276556	0.0483959
ENSG00000146232	0.374649	0.00278905	0.0486697
ENSG00000285602	-1.91297	0.00278779	0.0486697
ENSG00000135108	-0.216932	0.00278494	0.0486697
ENSG00000189320	0.737592	0.0027939	0.0487087
ENSG00000187726	2.67416	0.00279697	0.0487165
ENSG00000163013	0.362345	0.00281006	0.048853
ENSG00000163376	-0.308859	0.00280988	0.048853
ENSG00000153250	0.175848	0.00281291	0.0488569
ENSG00000163064	-2.15412	0.00281618	0.0488681
ENSG00000175505	0.568042	0.00282069	0.0489008
ENSG00000108370	0.516382	0.00282552	0.0489389
ENSG00000171763	-0.228551	0.00282886	0.0489511
ENSG00000117472	-0.682031	0.00283639	0.0489903
ENSG00000171827	0.154333	0.00283625	0.0489903
ENSG00000009950	-1.20527	0.00284502	0.0490483
ENSG00000248751	-3.44682	0.00284455	0.0490483
ENSG00000176340	-0.256309	0.00284937	0.0490778
ENSG00000083123	-0.229756	0.00285416	0.0491148
ENSG00000204580	0.340789	0.00286336	0.0492276
ENSG00000168827	-0.208173	0.00286895	0.0492782
ENSG00000169599	-0.217459	0.00288612	0.0495273
ENSG00000171867	-0.278931	0.00289553	0.049643
ENSG00000008118	1.16504	0.00290141	0.0496522
ENSG00000117597	0.159455	0.00290097	0.0496522
ENSG00000129596	0.618225	0.00296277	0.0505532
ENSG00000110660	0.563745	0.00296492	0.0505532
ENSG00000149177	0.509319	0.00296042	0.0505532
ENSG00000157782	-0.606029	0.00295907	0.0505532
ENSG00000160180	-0.877865	0.00297564	0.0506895
ENSG00000179796	1.18018	0.00298385	0.0507691
ENSG00000005175	-0.163891	0.00298578	0.0507691
ENSG00000139131	-0.232471	0.00301111	0.0511531
ENSG00000166128	0.536533	0.00302468	0.0513368
ENSG00000196872	-0.56883	0.00303315	0.0513868
ENSG00000139767	0.562999	0.0030327	0.0513868
ENSG00000099937	-0.762571	0.00303994	0.0514549
ENSG00000171345	-2.22261	0.00304934	0.0515203
ENSG00000169184	-0.514077	0.00304903	0.0515203
ENSG00000117528	-0.261328	0.00305647	0.051594
ENSG00000115252	0.45473	0.00307076	0.0517881
ENSG00000176531	0.232811	0.00307546	0.0518205
ENSG00000284791	1.36612	0.00308997	0.0519751
ENSG00000139180	-0.214103	0.00309023	0.0519751
ENSG00000185519	-0.558483	0.00310081	0.0520741
ENSG00000171953	-0.223568	0.00310171	0.0520741
ENSG00000164078	-0.562595	0.00311901	0.0521761
ENSG00000145949	-0.762784	0.00311865	0.0521761
ENSG00000165175	0.299062	0.00311574	0.0521761
ENSG00000069998	-0.21589	0.00311371	0.0521761
ENSG00000136011	1.74377	0.00312994	0.052312
ENSG00000081760	-0.25231	0.00313894	0.0524152
ENSG00000004142	-0.192212	0.00314618	0.0524891
ENSG00000177752	-0.484425	0.00315117	0.0525252
ENSG00000204482	1.21868	0.00319353	0.0531835
ENSG00000104980	-0.178957	0.00320911	0.0533953
ENSG00000166685	-0.133275	0.00323891	0.053843
ENSG00000221838	0.147772	0.00324703	0.0539298
ENSG00000055044	0.138034	0.00326239	0.0541365
ENSG00000122756	0.650586	0.0032784	0.0543536
ENSG00000198796	-0.380975	0.00328175	0.0543608
ENSG00000148290	-0.237084	0.00329469	0.0544781
ENSG00000174938	0.722364	0.00329462	0.0544781
ENSG00000128606	0.556129	0.00329987	0.0545152
ENSG00000164764	-0.829915	0.00330556	0.0545444
ENSG00000166816	-0.369326	0.0033075	0.0545444
ENSG00000124466	0.780876	0.00331122	0.0545574
ENSG00000205476	-0.234027	0.00332682	0.0547659
ENSG00000102302	0.239431	0.0033464	0.0550396
ENSG00000163017	-1.66051	0.00336684	0.0552779
ENSG00000183770	-2.08269	0.0033641	0.0552779
ENSG00000262814	-0.281463	0.00337593	0.0553783
ENSG00000090432	-0.181876	0.00338568	0.0554405
ENSG00000135605	0.487724	0.00338538	0.0554405
ENSG00000181035	-0.269788	0.00339072	0.0554741
ENSG00000125538	1.96835	0.00340542	0.0556657
ENSG00000149557	0.311209	0.00342996	0.0560176
ENSG00000184470	-0.191098	0.00343457	0.0560438
ENSG00000167757	-1.8093	0.0034413	0.0561044
ENSG00000180346	-0.335296	0.00345999	0.0562839
ENSG00000177455	1.58784	0.00346139	0.0562839
ENSG00000108950	-0.373604	0.00345697	0.0562839
ENSG00000152492	0.198032	0.00347897	0.0564786
ENSG00000198838	-0.614122	0.00347944	0.0564786
ENSG00000136689	1.64875	0.00348688	0.0565009
ENSG00000145687	0.18885	0.00348521	0.0565009
ENSG00000104960	-0.145004	0.00350433	0.0567341
ENSG00000184939	0.190933	0.0035119	0.0568073
ENSG00000147548	0.100098	0.00352683	0.0569992
ENSG00000152223	-0.20672	0.00354356	0.0572199
ENSG00000156966	0.622532	0.00355736	0.0572988
ENSG00000175183	-0.41583	0.00355521	0.0572988
ENSG00000103540	0.17139	0.00355769	0.0572988
ENSG00000117859	0.187889	0.0035703	0.0574522
ENSG00000185630	-0.203458	0.00357343	0.0574528
ENSG00000103202	0.14704	0.00359381	0.0577306
ENSG00000174740	0.569139	0.00359784	0.0577454
ENSG00000143110	0.594721	0.00360897	0.0578743
ENSG00000125952	0.161905	0.00362007	0.0580022
ENSG00000198732	1.30805	0.00364121	0.0582907
ENSG00000151498	-0.231217	0.00364538	0.0583073
ENSG00000104951	1.08926	0.00366653	0.0585952
ENSG00000084731	0.283074	0.00367542	0.0586159
ENSG00000241644	0.553743	0.00367328	0.0586159
ENSG00000104765	0.377204	0.00367728	0.0586159
ENSG00000214357	-0.415993	0.00368789	0.0587347
ENSG00000203943	0.594782	0.00370621	0.0589536
ENSG00000134709	-0.531138	0.00370797	0.0589536
ENSG00000115363	-0.997045	0.00371224	0.0589711
ENSG00000135625	3.73421	0.00372187	0.0590588
ENSG00000149596	-0.369141	0.00372411	0.0590588
ENSG00000168925	-0.985591	0.00373023	0.0590714
ENSG00000198909	0.158298	0.00373126	0.0590714
ENSG00000169951	-0.253019	0.00374784	0.0592834
ENSG00000165821	0.288952	0.00376972	0.0595788
ENSG00000081479	-2.37571	0.00377346	0.0595874
ENSG00000268089	2.17553	0.00378438	0.0596945
ENSG00000148408	-0.798143	0.00378666	0.0596945
ENSG00000066322	0.15551	0.00379802	0.0598228
ENSG00000159423	-0.319614	0.00384243	0.0604315
ENSG00000174780	0.15711	0.00384316	0.0604315
ENSG00000139572	2.42659	0.00388643	0.0610603
ENSG00000176087	-0.151491	0.00389122	0.061084
ENSG00000091409	-0.410132	0.00391338	0.06138
ENSG00000152582	0.2368	0.00392897	0.0615208
ENSG00000150394	-1.38772	0.00392725	0.0615208
ENSG00000188428	0.201942	0.00394075	0.0615498
ENSG00000169155	-0.233695	0.00393929	0.0615498
ENSG00000131037	-0.817455	0.00393419	0.0615498
ENSG00000153551	0.438141	0.00397207	0.0619869
ENSG00000197279	0.72584	0.00399656	0.0623168
ENSG00000118369	0.336691	0.00400423	0.062332
ENSG00000067191	0.44142	0.00400155	0.062332
ENSG00000116521	-0.178563	0.00401397	0.0624313
ENSG00000133316	0.233545	0.00401744	0.0624332
ENSG00000163661	-1.44571	0.00402465	0.062493
ENSG00000122786	-0.245344	0.00403237	0.0625606
ENSG00000105854	0.182148	0.00403753	0.0625885
ENSG00000180440	-2.12501	0.00404101	0.0625902
ENSG00000090402	-1.77517	0.00404453	0.0625927
ENSG00000158406	0.203642	0.00404819	0.0625973
ENSG00000102524	0.755014	0.00405916	0.0626627
ENSG00000099624	-0.276115	0.00405582	0.0626627
ENSG00000106397	-0.152353	0.00408302	0.0629787
ENSG00000082781	0.33676	0.00411987	0.0634872
ENSG00000196159	0.256347	0.00412755	0.0634872
ENSG00000157502	0.703648	0.00413305	0.0634872
ENSG00000056558	0.407839	0.00413256	0.0634872
ENSG00000111271	-0.157141	0.00412378	0.0634872
ENSG00000145362	-0.26668	0.00413857	0.0635195
ENSG00000115568	-0.112517	0.0041453	0.0635703
ENSG00000197165	0.597146	0.00416897	0.0638282
ENSG00000092758	0.580286	0.00416841	0.0638282
ENSG00000186451	-1.50126	0.00417672	0.0638645
ENSG00000138834	-0.154103	0.00417821	0.0638645
ENSG00000074855	-0.21089	0.00418538	0.0639215
ENSG00000133612	0.110382	0.00420563	0.0641781
ENSG00000144824	-0.431705	0.00421136	0.0642128
ENSG00000187513	-0.339814	0.00421604	0.0642316
ENSG00000113396	-0.552482	0.00422194	0.0642688
ENSG00000137841	0.740562	0.0042359	0.064419
ENSG00000092529	-0.48905	0.00423873	0.064419
ENSG00000164113	-3.9576	0.00425386	0.0645962
ENSG00000109667	0.333941	0.00426287	0.0646802
ENSG00000149489	0.368805	0.00428109	0.0649038
ENSG00000113296	-1.04859	0.00429037	0.0649914
ENSG00000179914	-2.27526	0.0042966	0.0650328
ENSG00000164896	-0.124624	0.00431328	0.0652323
ENSG00000128789	0.118218	0.00431882	0.0652629
ENSG00000073008	-0.210135	0.00432831	0.0653533
ENSG00000181291	1.28578	0.00433259	0.0653649
ENSG00000116353	-0.196725	0.00439115	0.0660341
ENSG00000189350	-0.631777	0.00438676	0.0660341
ENSG00000118849	0.925455	0.00438521	0.0660341
ENSG00000127540	-0.219853	0.00438879	0.0660341
ENSG00000165185	0.213641	0.00439487	0.0660367
ENSG00000167941	1.76648	0.00440063	0.0660698
ENSG00000105887	0.1736	0.00440845	0.0661339
ENSG00000271824	1.38313	0.00441759	0.0662176
ENSG00000132676	-0.191667	0.00443167	0.0663751
ENSG00000100605	0.308024	0.00445354	0.066649
ENSG00000143320	-0.879016	0.00446636	0.0667546
ENSG00000227051	0.61718	0.00446777	0.0667546
ENSG00000112242	0.245173	0.00447479	0.0668059
ENSG00000102547	0.242798	0.00450675	0.0672291
ENSG00000118257	0.643469	0.00451259	0.0672403
ENSG00000156709	-0.282574	0.00451474	0.0672403
ENSG00000179564	-0.443188	0.00452399	0.0672704
ENSG00000152558	0.188307	0.00452153	0.0672704
ENSG00000198324	0.243803	0.00455204	0.0676334
ENSG00000135736	0.263533	0.00456521	0.067775
ENSG00000167112	-0.190153	0.00461812	0.0685058
ENSG00000196214	0.169975	0.00462535	0.0685584
ENSG00000052802	0.806212	0.00465084	0.0688814
ENSG00000265190	-1.94992	0.0046665	0.0690582
ENSG00000116991	0.302932	0.00467791	0.0691721
ENSG00000123999	1.07009	0.00468811	0.0692678
ENSG00000169554	0.216834	0.00469715	0.0693464
ENSG00000182348	1.58299	0.00470113	0.0693501
ENSG00000027869	0.897518	0.00470624	0.0693705
ENSG00000184408	-0.945198	0.00471254	0.0694082
ENSG00000099715	1.46388	0.00472126	0.0694817
ENSG00000156453	-0.404973	0.00473362	0.0696085
ENSG00000204128	1.86012	0.00474223	0.06968
ENSG00000254685	0.283832	0.00474988	0.0696862
ENSG00000077063	-0.360964	0.00475389	0.0696862
ENSG00000125966	-0.581911	0.00475294	0.0696862
ENSG00000158050	1.04934	0.00475863	0.0696862
ENSG00000079691	0.338933	0.00476887	0.0696862
ENSG00000181418	0.87479	0.00476215	0.0696862
ENSG00000139985	-0.481642	0.00476728	0.0696862
ENSG00000163394	2.76281	0.00480158	0.0699992
ENSG00000079950	0.122643	0.00479769	0.0699992
ENSG00000128965	-1.16183	0.00480042	0.0699992
ENSG00000104213	-0.834628	0.00480607	0.0700099
ENSG00000117595	0.275735	0.00481304	0.0700565
ENSG00000144677	-0.252313	0.0048223	0.0700816
ENSG00000135094	1.17127	0.00481856	0.0700816
ENSG00000125878	-0.723748	0.00482621	0.0700836
ENSG00000176595	-0.3222	0.00483352	0.070135
ENSG00000146373	0.143385	0.00484525	0.0702504
ENSG00000126903	0.214605	0.00484985	0.0702624
ENSG00000171853	-0.18651	0.00485891	0.0703389
ENSG00000166426	-3.92616	0.00486622	0.0703898
ENSG00000147027	0.201269	0.00487909	0.0704876
ENSG00000131475	-0.143773	0.00488055	0.0704876
ENSG00000182870	-2.16109	0.00489294	0.0706116
ENSG00000186522	0.180573	0.0049002	0.0706615
ENSG00000119912	-0.246128	0.00490399	0.0706615
ENSG00000134324	-0.263405	0.00493476	0.0709409
ENSG00000222011	-0.23393	0.00493482	0.0709409
ENSG00000126803	0.722783	0.00493392	0.0709409
ENSG00000185022	0.801484	0.00495211	0.0711345
ENSG00000109927	0.441827	0.00497545	0.0714147
ENSG00000177238	-0.627852	0.00498678	0.071522
ENSG00000197635	-0.880879	0.00500026	0.0716602
ENSG00000144476	0.554273	0.00501491	0.0717853
ENSG00000103888	-1.03207	0.00501671	0.0717853
ENSG00000197150	-0.205972	0.00502983	0.0718624
ENSG00000099256	0.312403	0.00502791	0.0718624
ENSG00000121897	-0.234638	0.00503737	0.0719149
ENSG00000281106	1.22179	0.0050664	0.0722739
ENSG00000163092	-0.536989	0.00508927	0.0725445
ENSG00000002726	-1.07303	0.00512859	0.0730491
ENSG00000082458	-0.267698	0.00513644	0.0731049
ENSG00000158864	-0.304214	0.00522872	0.0743613
ENSG00000179921	0.789377	0.00523329	0.0743694
ENSG00000140548	-0.293015	0.00523886	0.0743918
ENSG00000140367	0.214726	0.00525676	0.0745891
ENSG00000167642	0.691869	0.00526569	0.0746588
ENSG00000113161	0.301666	0.00529434	0.0750079
ENSG00000054356	-1.05165	0.0053174	0.0752613
ENSG00000145247	-0.329407	0.00534039	0.0752613
ENSG00000120708	-0.480176	0.00533203	0.0752613
ENSG00000186480	0.541214	0.00534349	0.0752613
ENSG00000150867	0.298433	0.00534459	0.0752613
ENSG00000152804	0.494637	0.00533606	0.0752613
ENSG00000087299	-0.280806	0.00534128	0.0752613
ENSG00000176046	0.280404	0.00532197	0.0752613
ENSG00000197921	0.627366	0.00536048	0.0754222
ENSG00000154309	-0.365824	0.00536743	0.0754222
ENSG00000120756	-0.547588	0.00536819	0.0754222
ENSG00000113196	-0.530203	0.00538424	0.0755907
ENSG00000197081	-0.197266	0.00538857	0.0755944
ENSG00000170852	0.157222	0.0054014	0.0757173
ENSG00000137821	0.384742	0.00543425	0.0761204
ENSG00000114948	-0.412731	0.00543854	0.0761232
ENSG00000141579	-0.66073	0.00545287	0.0762663
ENSG00000127418	-0.249177	0.00545762	0.0762755
ENSG00000162542	-0.156992	0.00546224	0.0762827
ENSG00000168143	-0.525048	0.00547322	0.0763367
ENSG00000006831	0.196595	0.00547841	0.0763367
ENSG00000072736	0.132815	0.00547748	0.0763367
ENSG00000167136	-0.329861	0.00549668	0.0765338
ENSG00000125872	-1.48907	0.00552163	0.0768238
ENSG00000055208	0.154425	0.0055291	0.0768702
ENSG00000095370	-0.404279	0.0055379	0.0769351
ENSG00000181518	2.68935	0.00554474	0.0769726
ENSG00000184428	0.313909	0.00557268	0.0772452
ENSG00000148400	0.258834	0.00557066	0.0772452
ENSG00000163749	0.474791	0.00560348	0.0775896
ENSG00000104972	0.890103	0.00560587	0.0775896
ENSG00000122223	1.15982	0.00563887	0.077864
ENSG00000163001	0.20935	0.00564411	0.077864
ENSG00000156990	-0.166389	0.00564662	0.077864
ENSG00000067840	0.468719	0.00563323	0.077864
ENSG00000100116	-0.33776	0.00564425	0.077864
ENSG00000180616	-0.7342	0.00567414	0.0781855
ENSG00000101096	0.299986	0.00568298	0.0782493
ENSG00000196369	0.375482	0.00572615	0.0787528
ENSG00000130702	-0.252366	0.00572801	0.0787528
ENSG00000146147	-0.300103	0.00573226	0.0787529
ENSG00000185652	0.509835	0.0057418	0.0788259
ENSG00000073146	1.09904	0.00574991	0.078879
ENSG00000156869	0.329831	0.00580025	0.0794523
ENSG00000186867	1.00033	0.0057988	0.0794523
ENSG00000229474	-0.56196	0.00582398	0.0797187
ENSG00000137709	-1.85819	0.00585219	0.0800459
ENSG00000186469	0.651835	0.00586941	0.0802224
ENSG00000104756	-0.151313	0.00589762	0.0805488
ENSG00000177731	-0.174549	0.00591737	0.0807069
ENSG00000154645	0.946599	0.00591787	0.0807069
ENSG00000127325	-0.800148	0.00594106	0.0809638
ENSG00000168938	-0.14353	0.0059552	0.0809786
ENSG00000112164	-0.913825	0.0059523	0.0809786
ENSG00000087494	0.856544	0.00594858	0.0809786
ENSG00000048140	-0.139706	0.00597515	0.0811904
ENSG00000070669	-0.644597	0.00598566	0.0812739
ENSG00000151360	1.80902	0.00601217	0.0815743
ENSG00000242114	-0.730598	0.00601783	0.0815916
ENSG00000137809	-0.285787	0.00603354	0.081745
ENSG00000111752	0.176043	0.00609554	0.0823675
ENSG00000234438	-0.452196	0.00608762	0.0823675
ENSG00000170558	0.359289	0.0060972	0.0823675
ENSG00000008382	-0.169289	0.0060951	0.0823675
ENSG00000085998	-0.196725	0.00612037	0.0824119
ENSG00000078269	0.23626	0.0061315	0.0824119
ENSG00000261150	-0.813239	0.00612803	0.0824119
ENSG00000164983	-0.235125	0.00612572	0.0824119
ENSG00000150510	-0.386077	0.00612097	0.0824119
ENSG00000105290	0.351101	0.00612845	0.0824119
ENSG00000128313	-1.46934	0.00611429	0.0824119
ENSG00000178395	2.25123	0.00614377	0.0824178
ENSG00000161847	-0.152462	0.00614523	0.0824178
ENSG00000188039	1.0828	0.00613725	0.0824178
ENSG00000077044	-0.300739	0.00615304	0.0824632
ENSG00000161202	0.157943	0.00616558	0.0825717
ENSG00000102230	0.882199	0.00620357	0.0830208
ENSG00000150337	1.33821	0.00622108	0.0831248
ENSG00000005059	-0.335501	0.00622122	0.0831248
ENSG00000119689	-0.218194	0.00622475	0.0831248
ENSG00000259494	-0.273065	0.00626502	0.0836025
ENSG00000143248	-0.481415	0.00627499	0.0836618
ENSG00000109265	0.876673	0.00627845	0.0836618
ENSG00000197386	-0.11542	0.00629367	0.0838045
ENSG00000128524	-0.138974	0.00632377	0.084145
ENSG00000162399	-3.79076	0.0063451	0.0842439
ENSG00000018408	0.311097	0.00634393	0.0842439
ENSG00000106992	-0.318066	0.00635385	0.0842439
ENSG00000135127	-1.46186	0.0063359	0.0842439
ENSG00000100439	0.253571	0.00635307	0.0842439
ENSG00000187134	0.668879	0.0063761	0.0844565
ENSG00000170421	-0.418781	0.00637896	0.0844565
ENSG00000157150	-0.607121	0.0063889	0.0845096
ENSG00000064195	1.26235	0.00639206	0.0845096
ENSG00000142327	-0.174361	0.00640917	0.0845981
ENSG00000132561	0.64626	0.00640632	0.0845981
ENSG00000133460	-0.220724	0.0064124	0.0845981
ENSG00000092929	-0.440623	0.00642473	0.0847008
ENSG00000144749	-0.236551	0.00644996	0.0849731
ENSG00000114200	-0.647678	0.00647529	0.0851863
ENSG00000118596	-0.354597	0.00647251	0.0851863
ENSG00000163913	0.198823	0.006486	0.0852066
ENSG00000141279	-0.199388	0.00648469	0.0852066
ENSG00000166592	0.437654	0.00649131	0.0852162
ENSG00000164520	-0.735153	0.00651535	0.0854715
ENSG00000084636	0.414556	0.00652596	0.0855504
ENSG00000184194	0.393132	0.00659614	0.0863486
ENSG00000174943	-0.19515	0.0065929	0.0863486
ENSG00000130703	0.208035	0.00660116	0.0863535
ENSG00000091656	-0.517909	0.00665022	0.0868762
ENSG00000151835	-0.26714	0.00665045	0.0868762
ENSG00000162129	-0.195062	0.00667648	0.0871549
ENSG00000154252	-1.45517	0.00669498	0.0873352
ENSG00000128245	0.225081	0.00670752	0.0874375
ENSG00000188092	-0.326971	0.00671706	0.0875006
ENSG00000117016	0.477634	0.00673035	0.0875722
ENSG00000182585	-2.32293	0.00673198	0.0875722
ENSG00000171298	-0.22085	0.00679311	0.0883057
ENSG00000180357	0.114716	0.00680133	0.0883508
ENSG00000149679	-0.43468	0.00682101	0.0885446
ENSG00000079308	-0.155886	0.00685545	0.0889297
ENSG00000137766	1.28384	0.0068736	0.0891029
ENSG00000183654	-1.29587	0.00688816	0.0892295
ENSG00000084444	-0.300112	0.00689816	0.0892968
ENSG00000188393	-3.53967	0.00690945	0.0893808
ENSG00000204136	0.603834	0.00692114	0.0894698
ENSG00000178860	0.525751	0.00693057	0.089501
ENSG00000126882	-0.314204	0.00693318	0.089501
ENSG00000107736	-0.431594	0.00694324	0.0895688
ENSG00000165424	0.213367	0.00695091	0.0896055
ENSG00000019485	0.182671	0.00696569	0.0897339
ENSG00000118432	-0.813922	0.00697116	0.0897423
ENSG00000147804	0.368687	0.00697673	0.0897518
ENSG00000133135	0.918406	0.00701729	0.0902112
ENSG00000167548	-0.142797	0.00703031	0.0903162
ENSG00000122176	0.718557	0.00706261	0.0906686
ENSG00000154065	-0.403965	0.00706888	0.0906865
ENSG00000141429	0.144158	0.00707579	0.0907125
ENSG00000198133	-0.368724	0.00708833	0.0908106
ENSG00000073578	-0.288195	0.00709961	0.0908925
ENSG00000102900	-0.15135	0.00712816	0.0911954
ENSG00000128487	-0.351755	0.00715275	0.091447
ENSG00000174640	0.605509	0.00715904	0.0914646
ENSG00000173198	-0.634793	0.00718587	0.0917443
ENSG00000130595	0.864283	0.00721262	0.0920228
ENSG00000099795	-0.207054	0.00722953	0.0921752
ENSG00000151292	0.155534	0.00723986	0.0922064
ENSG00000054967	0.511448	0.00724188	0.0922064
ENSG00000213064	0.195624	0.00724694	0.0922077
ENSG00000102882	0.187436	0.00725504	0.0922477
ENSG00000033867	-0.249833	0.00727258	0.0922874
ENSG00000168924	-0.177497	0.00727802	0.0922874
ENSG00000083720	-0.2829	0.00727446	0.0922874
ENSG00000113749	0.327566	0.00727644	0.0922874
ENSG00000121933	1.18908	0.00731217	0.0926574
ENSG00000106404	-0.84747	0.00735337	0.093116
ENSG00000129521	0.495844	0.00738071	0.0933986
ENSG00000239887	-0.413993	0.00739923	0.0935694
ENSG00000188729	-0.849749	0.00740926	0.0936326
ENSG00000119537	0.170999	0.00742341	0.0937476
ENSG00000102383	0.214963	0.00744728	0.0939232
ENSG00000165533	0.172268	0.00744741	0.0939232
ENSG00000145850	1.71541	0.00748521	0.094336
ENSG00000185634	0.584597	0.00751474	0.0946441
ENSG00000151150	-0.281077	0.00754474	0.0949575
ENSG00000164512	2.08484	0.00754987	0.0949579
ENSG00000181873	-0.193505	0.00755975	0.0950178
ENSG00000134897	-0.192143	0.00756773	0.095054
ENSG00000155657	-0.406579	0.00760322	0.0952424
ENSG00000189376	-0.243049	0.0076029	0.0952424
ENSG00000111664	-0.562621	0.0075932	0.0952424
ENSG00000182871	0.329638	0.00759674	0.0952424
ENSG00000119927	-0.699601	0.00762209	0.0954146
ENSG00000130305	-0.176194	0.00763281	0.0954846
ENSG00000253293	-1.70643	0.00765435	0.0956897
ENSG00000142920	0.443901	0.00766839	0.0957312
ENSG00000162621	0.805275	0.00766885	0.0957312
ENSG00000131873	0.374918	0.00767311	0.0957312
ENSG00000099875	-0.263302	0.00768122	0.0957682
ENSG00000135480	-1.76815	0.00769396	0.0958367
ENSG00000188522	0.476659	0.00769702	0.0958367
ENSG00000149050	0.445671	0.0077412	0.0963222
ENSG00000171496	1.45295	0.00778911	0.0968537
ENSG00000171501	3.55806	0.00780456	0.0969809
ENSG00000257390	-1.29472	0.00781842	0.0970882
ENSG00000162337	0.186175	0.00783122	0.0971175
ENSG00000141540	-0.244929	0.00782926	0.0971175
ENSG00000130150	0.176857	0.00784043	0.097167
ENSG00000166963	0.335079	0.00785492	0.0972176
ENSG00000173714	0.470121	0.00785497	0.0972176
ENSG00000105989	1.04346	0.00786816	0.0973162
ENSG00000071553	-0.134368	0.00787355	0.0973181
ENSG00000144229	0.708974	0.00789675	0.0973946
ENSG00000189319	0.241043	0.00789188	0.0973946
ENSG00000179715	0.501501	0.00791115	0.0973946
ENSG00000165929	0.673193	0.00790712	0.0973946
ENSG00000138587	0.265734	0.00791057	0.0973946
ENSG00000132535	0.213404	0.00790543	0.0973946
ENSG00000122862	0.744773	0.0079355	0.0976297
ENSG00000148803	0.318808	0.00794412	0.0976712
ENSG00000103316	0.592723	0.0079754	0.097991
ENSG00000181143	-2.27811	0.00803694	0.098682
ENSG00000115598	0.802645	0.00808242	0.0989783
ENSG00000138722	1.20338	0.00807293	0.0989783
ENSG00000183340	0.181053	0.00808768	0.0989783
ENSG00000161905	-2.46001	0.00808281	0.0989783
ENSG00000130164	0.867157	0.00807326	0.0989783
ENSG00000204300	2.59615	0.00812126	0.0993239
ENSG00000064601	-0.140389	0.00816018	0.0997343
ENSG00000157211	3.16033	0.00818695	0.0999959
ENSG00000151079	0.551508	0.00820245	0.100089
ENSG00000103381	0.320637	0.00820533	0.100089
ENSG00000277224	0.43232	0.00822853	0.100306
ENSG00000184005	0.325578	0.00823889	0.100365
ENSG00000168917	0.360194	0.00824952	0.100365
ENSG00000067064	0.521313	0.00824485	0.100365
ENSG00000140379	1.62521	0.00825886	0.100413
ENSG00000119950	0.18948	0.00828236	0.100633
ENSG00000166886	0.280699	0.00828787	0.100634
ENSG00000143845	0.271848	0.00830536	0.100669
ENSG00000162522	-0.267271	0.00830128	0.100669
ENSG00000160360	-0.259029	0.00831221	0.100669
ENSG00000100346	1.12531	0.00831238	0.100669
ENSG00000069493	-0.339118	0.00833884	0.100923
ENSG00000155760	0.407097	0.00837	0.101235
ENSG00000166947	-1.74762	0.00838977	0.101408
ENSG00000167925	0.24131	0.00841747	0.101676
ENSG00000125848	-1.00505	0.00842511	0.101703
ENSG00000140025	0.333876	0.00843625	0.101771
ENSG00000171551	-1.86259	0.00845303	0.101841
ENSG00000127743	1.23637	0.00844775	0.101841
ENSG00000107742	-0.510502	0.00846116	0.101873
ENSG00000010256	-0.25638	0.00847455	0.101926
ENSG00000103056	-1.4102	0.00847645	0.101926
ENSG00000011422	0.889388	0.00848301	0.101939
ENSG00000125629	0.155137	0.00855373	0.102722
ENSG00000174175	0.941074	0.00864444	0.103611
ENSG00000099860	0.71783	0.0086399	0.103611
ENSG00000105707	-0.635927	0.00863678	0.103611
ENSG00000136261	-0.30054	0.00866137	0.103747
ENSG00000171160	0.212851	0.00868481	0.103961
ENSG00000107242	-0.2651	0.00870027	0.104076
ENSG00000176014	-0.217106	0.00870565	0.104076
ENSG00000130037	0.342601	0.00872423	0.104231
ENSG00000147601	-0.148554	0.00873069	0.104242
ENSG00000162444	0.608198	0.00874825	0.104344
ENSG00000163823	0.872821	0.0087505	0.104344
ENSG00000136848	-0.191613	0.00877991	0.104628
ENSG00000103175	-0.720882	0.00879102	0.104693
ENSG00000206384	0.720015	0.00882743	0.105059
ENSG00000136944	0.636587	0.00883411	0.105072
ENSG00000115486	-0.115899	0.00884586	0.105144
ENSG00000214866	-2.57553	0.0088779	0.105398
ENSG00000198589	-0.144754	0.00887854	0.105398
ENSG00000167769	2.19571	0.00888498	0.105407
ENSG00000122574	0.519272	0.00890277	0.105551
ENSG00000141298	-0.161763	0.00891687	0.105651
ENSG00000180992	-0.225401	0.00894013	0.105859
ENSG00000196659	0.202324	0.00895156	0.105895
ENSG00000157827	0.348951	0.00896593	0.105895
ENSG00000164283	1.40681	0.00895459	0.105895
ENSG00000164188	0.537833	0.00896179	0.105895
ENSG00000181626	-2.4599	0.00899256	0.106142
ENSG00000179148	1.25009	0.00901941	0.106391
ENSG00000141441	-0.395129	0.00904974	0.106681
ENSG00000163380	-0.264362	0.00906878	0.106771
ENSG00000103034	-0.281959	0.00906833	0.106771
ENSG00000135333	0.306621	0.00907839	0.106816
ENSG00000164096	0.157397	0.00910204	0.106959
ENSG00000103460	2.47872	0.00910086	0.106959
ENSG00000069869	0.215819	0.00912405	0.10715
ENSG00000196338	0.567069	0.00913537	0.107215
ENSG00000157954	-0.137205	0.00916142	0.107453
ENSG00000147234	0.908099	0.00918343	0.107643
ENSG00000198691	-0.890883	0.00920558	0.107706
ENSG00000269556	0.200957	0.00920617	0.107706
ENSG00000090238	0.2049	0.00920105	0.107706
ENSG00000188243	0.13236	0.00923548	0.107914
ENSG00000186026	0.207748	0.00923369	0.107914
ENSG00000235272	-0.888561	0.00924143	0.107915
ENSG00000169891	-0.404009	0.00931456	0.108633
ENSG00000130748	-0.163371	0.00931223	0.108633
ENSG00000276045	0.255651	0.00934384	0.108906
ENSG00000133687	-0.28876	0.00936019	0.109028
ENSG00000143375	-1.86266	0.00938674	0.109214
ENSG00000145996	-0.141265	0.00938789	0.109214
ENSG00000162595	1.20319	0.00939766	0.10926
ENSG00000111912	0.480174	0.0094108	0.109344
ENSG00000198887	0.132968	0.00942665	0.10946
ENSG00000008517	0.445087	0.00944457	0.109599
ENSG00000137672	-0.502975	0.00946319	0.109747
ENSG00000043462	0.621381	0.00947306	0.109793
ENSG00000099840	-0.479374	0.00949367	0.109963
ENSG00000173114	-0.62533	0.00953066	0.110323
ENSG00000130433	2.02628	0.00953753	0.110334
ENSG00000130414	-0.235521	0.009544	0.11034
ENSG00000162496	0.315291	0.00957681	0.110582
ENSG00000197405	1.09123	0.00957433	0.110582
ENSG00000254221	-0.416726	0.0095996	0.110777
ENSG00000186094	-0.541157	0.0096341	0.111063
ENSG00000234284	0.195478	0.00963633	0.111063
ENSG00000110888	0.186941	0.00965894	0.111254
ENSG00000157349	-0.149537	0.0096932	0.11158
ENSG00000085514	0.938335	0.00970509	0.111648
ENSG00000196782	0.248583	0.0097267	0.111827
ENSG00000157216	-0.169041	0.00976163	0.111936
ENSG00000138061	0.59355	0.0097903	0.111936
ENSG00000179270	-0.582893	0.0097858	0.111936
ENSG00000198576	1.45195	0.00978212	0.111936
ENSG00000182759	0.900464	0.00978976	0.111936
ENSG00000148120	-0.22436	0.00975141	0.111936
ENSG00000107863	0.231124	0.00978662	0.111936
ENSG00000267060	-0.265106	0.00977301	0.111936
ENSG00000064666	-0.26408	0.00976474	0.111936
ENSG00000163344	-0.241013	0.00982167	0.112156
ENSG00000133104	0.165271	0.00981814	0.112156
ENSG00000064607	-0.128671	0.00987323	0.112676
ENSG00000108309	0.509175	0.00989332	0.112836
ENSG00000132300	-0.237569	0.00991563	0.113021
ENSG00000173557	1.33323	0.00993733	0.113115
ENSG00000154548	0.391219	0.00994212	0.113115
ENSG00000111199	0.834837	0.00993853	0.113115
ENSG00000198932	0.191578	0.0099508	0.113145
ENSG00000163291	-0.262499	0.009977	0.113373
ENSG00000166106	-0.394472	0.0100318	0.113857
ENSG00000149600	-0.15392	0.0100263	0.113857
ENSG00000166025	-0.384488	0.0100614	0.114102
ENSG00000140968	0.740852	0.0100656	0.114102
ENSG00000153162	0.910324	0.0100777	0.114169
ENSG00000142686	0.172151	0.0101052	0.114308
ENSG00000135900	-0.226804	0.0101034	0.114308
ENSG00000013288	0.116819	0.0101084	0.114308
ENSG00000167676	-0.457842	0.0101261	0.114439
ENSG00000107833	-0.357764	0.010139	0.114515
ENSG00000164674	0.315029	0.01016	0.114682
ENSG00000092871	0.157271	0.0101669	0.11469
ENSG00000182333	3.41152	0.010218	0.115128
ENSG00000226792	-3.34021	0.0102119	0.115128
ENSG00000244005	-0.272652	0.0102414	0.115322
ENSG00000155897	1.48369	0.0102561	0.115416
ENSG00000219438	0.731472	0.0102656	0.115454
ENSG00000171587	1.94425	0.0102952	0.115717
ENSG00000166900	-0.229157	0.0103386	0.116064
ENSG00000183048	-0.280609	0.0103324	0.116064
ENSG00000133739	0.26071	0.0103468	0.116086
ENSG00000132932	0.875097	0.0103754	0.116267
ENSG00000272636	-0.50791	0.0103733	0.116267
ENSG00000198911	0.319687	0.0103859	0.116314
ENSG00000164418	0.329613	0.0103986	0.116346
ENSG00000140859	0.255489	0.0104012	0.116346
ENSG00000177200	0.0846137	0.0104281	0.116577
ENSG00000007314	0.781855	0.0104648	0.116917
ENSG00000140105	-0.262715	0.0104895	0.117122
ENSG00000143772	-0.227169	0.0105025	0.117188
ENSG00000171241	0.519082	0.010508	0.117188
ENSG00000117408	-0.201746	0.0105419	0.117426
ENSG00000176153	-0.742481	0.0105375	0.117426
ENSG00000153707	-0.521373	0.0105709	0.117678
ENSG00000059915	0.488513	0.0105809	0.117719
ENSG00000113580	0.175616	0.0106113	0.117926
ENSG00000178202	0.287037	0.0106122	0.117926
ENSG00000105953	-0.238451	0.0106499	0.118208
ENSG00000131094	-0.734188	0.0106503	0.118208
ENSG00000119977	0.165047	0.0106644	0.118294
ENSG00000169962	-0.284486	0.0106983	0.118317
ENSG00000157933	0.196342	0.0106758	0.118317
ENSG00000137414	0.12407	0.0106934	0.118317
ENSG00000091732	-0.144224	0.0106886	0.118317
ENSG00000261787	-0.535403	0.0106846	0.118317
ENSG00000167700	-0.195699	0.010713	0.118409
ENSG00000122367	-0.267132	0.0107209	0.118426
ENSG00000134775	-0.295214	0.0107385	0.11855
ENSG00000112319	0.692253	0.0107485	0.118579
ENSG00000151366	-0.201795	0.0107538	0.118579
ENSG00000146555	-0.581001	0.010779	0.118786
ENSG00000144596	-0.420596	0.0107855	0.118787
ENSG00000101220	-0.25992	0.0108381	0.119296
ENSG00000079435	-0.915034	0.0108564	0.119427
ENSG00000118503	0.924578	0.0108653	0.119454
ENSG00000143942	-0.499981	0.0108876	0.119628
ENSG00000196666	-1.27838	0.0109068	0.119769
ENSG00000185052	-0.673733	0.0109389	0.12005
ENSG00000024422	-0.282911	0.0109599	0.12021
ENSG00000131462	-0.269033	0.011038	0.120996
ENSG00000169756	-0.196991	0.0110603	0.121107
ENSG00000112378	-0.245684	0.0110612	0.121107
ENSG00000064300	0.712308	0.0110819	0.121262
ENSG00000182742	-0.669715	0.0111274	0.121689
ENSG00000003393	-0.266678	0.011153	0.121897
ENSG00000176049	0.872856	0.0111856	0.122181
ENSG00000138829	-1.13336	0.0112158	0.12244
ENSG00000135390	-0.203298	0.01123	0.122523
ENSG00000140374	-0.204219	0.0112432	0.122595
ENSG00000205560	-0.423666	0.0112537	0.122637
ENSG00000111728	0.542294	0.0112715	0.122759
ENSG00000177453	0.565969	0.0113631	0.123612
ENSG00000181072	-0.312054	0.0113618	0.123612
ENSG00000053328	0.286243	0.0113751	0.123658
ENSG00000106631	-0.364526	0.0113807	0.123658
ENSG00000184845	-1.57375	0.0114125	0.123932
ENSG00000187808	1.01259	0.0114224	0.123967
ENSG00000164713	-0.131235	0.0114467	0.124159
ENSG00000174007	0.41187	0.0114827	0.124466
ENSG00000111696	-0.286474	0.0114935	0.124466
ENSG00000092295	-1.87654	0.0114952	0.124466
ENSG00000099817	-0.111051	0.0115542	0.125033
ENSG00000154330	0.210445	0.0115675	0.125104
ENSG00000152422	0.285395	0.0115785	0.12515
ENSG00000148204	-1.43135	0.0115963	0.12527
ENSG00000039560	0.268436	0.011627	0.1255
ENSG00000101400	-0.197508	0.0116311	0.1255
ENSG00000142700	2.31982	0.0116949	0.126042
ENSG00000145685	0.326365	0.0116903	0.126042
ENSG00000204099	-1.16048	0.011731	0.126329
ENSG00000179241	0.494912	0.0117351	0.126329
ENSG00000138035	-0.148293	0.0117842	0.126784
ENSG00000181827	0.161079	0.0118293	0.127195
ENSG00000188000	-2.20576	0.0118402	0.127239
ENSG00000038945	0.897428	0.0118545	0.12732
ENSG00000187240	0.169053	0.0118917	0.127646
ENSG00000095951	0.118726	0.0119037	0.1277
ENSG00000247626	-0.242798	0.011917	0.127769
ENSG00000169515	0.151264	0.0119733	0.1283
ENSG00000051825	-0.168007	0.0119993	0.128504
ENSG00000165338	0.230145	0.0120257	0.128713
ENSG00000182264	-0.753541	0.0120463	0.128859
ENSG00000088836	-0.59281	0.0120727	0.129067
ENSG00000276600	0.474978	0.0120912	0.129191
ENSG00000170802	-0.237543	0.0121284	0.129452
ENSG00000205426	4.524	0.0121296	0.129452
ENSG00000126733	1.8843	0.0121396	0.129481
ENSG00000139988	-1.85435	0.0121463	0.129481
ENSG00000134317	0.41034	0.0121816	0.129709
ENSG00000140798	-2.81693	0.0121786	0.129709
ENSG00000120915	-0.240053	0.0121901	0.129725
ENSG00000152763	0.272655	0.0122374	0.130103
ENSG00000162998	0.665647	0.0122402	0.130103
ENSG00000152620	-0.150405	0.0122465	0.130103
ENSG00000177427	-0.198668	0.0122537	0.130104
ENSG00000170549	-1.50267	0.012277	0.130277
ENSG00000113810	0.126518	0.0123147	0.130603
ENSG00000169218	-1.86432	0.0123487	0.13089
ENSG00000065613	0.109676	0.0123612	0.130947
ENSG00000156875	0.252794	0.0123822	0.131094
ENSG00000003989	-0.356489	0.0123978	0.131186
ENSG00000102678	0.386321	0.0124059	0.131196
ENSG00000135823	0.135626	0.0124232	0.131231
ENSG00000142185	-0.633743	0.0124173	0.131231
ENSG00000173272	-0.306266	0.0124495	0.131433
ENSG00000099139	0.336772	0.0124642	0.131514
ENSG00000114638	-1.56487	0.0124932	0.131671
ENSG00000101298	-0.328764	0.012487	0.131671
ENSG00000127993	-0.1736	0.0125509	0.132204
ENSG00000164638	-0.688218	0.012578	0.132414
ENSG00000036828	3.13735	0.0125916	0.132446
ENSG00000137161	0.155539	0.0125953	0.132446
ENSG00000094963	0.403183	0.0126086	0.132511
ENSG00000102804	-0.212708	0.0126288	0.132649
ENSG00000147421	-0.136449	0.0126789	0.133025
ENSG00000254087	0.542708	0.0126788	0.133025
ENSG00000167113	-0.146669	0.012728	0.133464
ENSG00000188229	-0.256454	0.0127351	0.133464
ENSG00000165028	-0.218979	0.0127872	0.133934
ENSG00000006715	0.126431	0.0128095	0.134017
ENSG00000120594	0.351434	0.0128054	0.134017
ENSG00000189067	0.377876	0.0128475	0.134339
ENSG00000116690	-2.07751	0.0128577	0.13437
ENSG00000168675	0.223323	0.0128702	0.134426
ENSG00000198743	0.285065	0.0128869	0.134524
ENSG00000070501	-0.212286	0.0129262	0.134699
ENSG00000177283	0.410436	0.0129241	0.134699
ENSG00000135441	-0.182243	0.0129305	0.134699
ENSG00000100591	-0.16518	0.0129326	0.134699
ENSG00000117118	-0.25504	0.0129766	0.13473
ENSG00000113369	0.272298	0.0129565	0.13473
ENSG00000153347	0.643511	0.012985	0.13473
ENSG00000171044	-0.28255	0.0129482	0.13473
ENSG00000180008	0.163202	0.0129662	0.13473
ENSG00000165949	-0.230445	0.0129862	0.13473
ENSG00000204316	-0.391773	0.0129736	0.13473
ENSG00000181472	0.201709	0.0130245	0.135051
ENSG00000005073	-2.228	0.0130549	0.135098
ENSG00000147606	0.936347	0.0130512	0.135098
ENSG00000135469	-0.310018	0.0130549	0.135098
ENSG00000101365	-0.215968	0.013058	0.135098
ENSG00000136720	0.23675	0.0131033	0.135491
ENSG00000155252	0.112561	0.0131198	0.135586
ENSG00000157911	-0.166508	0.0131468	0.135714
ENSG00000062524	0.935642	0.0131409	0.135714
ENSG00000171865	-0.136888	0.0132186	0.136228
ENSG00000172201	0.700365	0.0132167	0.136228
ENSG00000154736	-0.58985	0.013211	0.136228
ENSG00000132122	0.276526	0.0132363	0.136335
ENSG00000188747	-0.306657	0.013248	0.136381
ENSG00000162631	-1.21817	0.0132767	0.1366
ENSG00000100146	0.558452	0.0133245	0.137016
ENSG00000175756	-0.196051	0.0133427	0.137127
ENSG00000085552	-0.909071	0.0133696	0.137253
ENSG00000197616	-0.491553	0.0133687	0.137253
ENSG00000133065	0.265148	0.0134378	0.137876
ENSG00000155093	0.427855	0.013446	0.137884
ENSG00000131019	0.41958	0.01346	0.137952
ENSG00000080644	1.59824	0.013505	0.138337
ENSG00000187546	-0.716017	0.0135165	0.138379
ENSG00000197557	0.271014	0.0135372	0.138514
ENSG00000163170	-0.286054	0.0135508	0.138577
ENSG00000154518	-0.249778	0.0135586	0.138581
ENSG00000179912	0.188554	0.0135811	0.138659
ENSG00000175894	-1.45811	0.0135794	0.138659
ENSG00000147231	0.368883	0.0135993	0.138768
ENSG00000213654	0.678505	0.0136595	0.139306
ENSG00000156313	0.228699	0.0136747	0.139385
ENSG00000184357	0.623143	0.0137389	0.139963
ENSG00000243566	-2.21461	0.0137523	0.140022
ENSG00000137166	0.153094	0.0137677	0.140102
ENSG00000198216	0.781174	0.0137856	0.140131
ENSG00000110011	-0.139651	0.0137788	0.140131
ENSG00000154678	0.292232	0.0138159	0.140363
ENSG00000113966	0.158521	0.0138274	0.140402
ENSG00000022267	-0.416557	0.0138377	0.140431
ENSG00000196843	0.443064	0.0138558	0.140537
ENSG00000151575	0.452624	0.013882	0.140727
ENSG00000130035	0.67696	0.0138961	0.140792
ENSG00000148053	0.323855	0.0139278	0.141037
ENSG00000070770	0.154427	0.0139739	0.141426
ENSG00000136478	-0.107689	0.0139875	0.141488
ENSG00000106351	-0.219092	0.014013	0.141669
ENSG00000140092	0.587304	0.0140325	0.141789
ENSG00000143507	-0.384479	0.0140449	0.141837
ENSG00000126787	0.653805	0.0140676	0.141989
ENSG00000162692	0.678449	0.0140852	0.14209
ENSG00000178149	0.168983	0.0140934	0.142095
ENSG00000141485	-2.15334	0.0141179	0.142265
ENSG00000164086	0.218348	0.0141367	0.142377
ENSG00000129993	-0.305255	0.0141682	0.142618
ENSG00000163082	-0.960351	0.014236	0.143128
ENSG00000105948	0.291281	0.0142444	0.143128
ENSG00000180879	0.149076	0.0142497	0.143128
ENSG00000130783	0.412535	0.0142458	0.143128
ENSG00000144218	-0.287501	0.0142656	0.143133
ENSG00000187474	0.695159	0.0142633	0.143133
ENSG00000147400	0.154674	0.0142836	0.143236
ENSG00000196924	-0.346375	0.0143098	0.143345
ENSG00000125430	0.571633	0.0143042	0.143345
ENSG00000204209	0.143061	0.0143576	0.143668
ENSG00000088888	-0.132395	0.0143512	0.143668
ENSG00000138032	-0.192323	0.0144255	0.144101
ENSG00000075651	-0.232479	0.0144606	0.144101
ENSG00000119227	-0.227973	0.0144642	0.144101
ENSG00000152495	0.690588	0.0144764	0.144101
ENSG00000164251	0.738923	0.0144425	0.144101
ENSG00000198833	0.172345	0.0144747	0.144101
ENSG00000102390	0.16073	0.0144738	0.144101
ENSG00000065054	-0.217995	0.0144776	0.144101
ENSG00000131069	-0.188346	0.0144782	0.144101
ENSG00000100253	2.30316	0.0144574	0.144101
ENSG00000138615	-0.827812	0.0145187	0.144426
ENSG00000122644	0.33713	0.0145653	0.144812
ENSG00000197594	-0.433174	0.0145996	0.145076
ENSG00000123836	-0.335112	0.0146303	0.145226
ENSG00000166446	0.485096	0.0146242	0.145226
ENSG00000204856	-0.221588	0.0146455	0.145299
ENSG00000065717	0.186483	0.0146537	0.145303
ENSG00000138439	0.301059	0.0147129	0.145812
ENSG00000106113	-0.917211	0.0147329	0.145933
ENSG00000086717	1.47737	0.0147508	0.145981
ENSG00000156127	1.15557	0.0147535	0.145981
ENSG00000242689	-0.597657	0.014782	0.146185
ENSG00000165434	0.297469	0.0147938	0.146196
ENSG00000170921	0.259781	0.0147988	0.146196
ENSG00000113648	-0.122348	0.0148407	0.146533
ENSG00000118271	1.21058	0.0148542	0.146588
ENSG00000081320	0.67804	0.0148649	0.146601
ENSG00000164532	0.283727	0.0148713	0.146601
ENSG00000198001	0.166701	0.0149459	0.147258
ENSG00000126106	-0.226012	0.0149903	0.147434
ENSG00000151693	0.325394	0.0149986	0.147434
ENSG00000253873	-0.394986	0.0149766	0.147434
ENSG00000106178	-0.793789	0.0149929	0.147434
ENSG00000178982	-0.180662	0.0150033	0.147434
ENSG00000164604	0.466407	0.0150193	0.147496
ENSG00000134571	-0.294589	0.0150255	0.147496
ENSG00000168280	0.587152	0.0150482	0.147641
ENSG00000142546	-0.124036	0.0150769	0.147844
ENSG00000115594	0.554681	0.0151068	0.148052
ENSG00000118162	-0.255853	0.015114	0.148052
ENSG00000108846	0.648385	0.015123	0.148062
ENSG00000151743	-0.187658	0.0151758	0.148501
ENSG00000100109	0.110383	0.0151984	0.148644
ENSG00000176678	0.482866	0.015239	0.148963
ENSG00000166529	-0.159793	0.015286	0.149344
ENSG00000097046	0.534614	0.0152942	0.149345
ENSG00000277075	0.258735	0.0153089	0.149351
ENSG00000164684	0.211912	0.0153189	0.149351
ENSG00000166927	0.676732	0.0153127	0.149351
ENSG00000139278	0.411092	0.0153589	0.149663
ENSG00000222014	-1.2408	0.0153711	0.149703
ENSG00000223501	-0.107636	0.0153934	0.149763
ENSG00000107165	-0.40765	0.0153929	0.149763
ENSG00000121316	0.250506	0.0154741	0.15047
ENSG00000181788	0.151704	0.0155189	0.150827
ENSG00000132170	-0.403707	0.0155378	0.150853
ENSG00000187239	0.160821	0.0155309	0.150853
ENSG00000173040	0.331914	0.0155576	0.150966
ENSG00000090104	1.46681	0.01557	0.151008
ENSG00000169291	0.185063	0.0156026	0.151076
ENSG00000072506	-0.153987	0.0156095	0.151076
ENSG00000147813	-0.233851	0.0155947	0.151076
ENSG00000169385	1.75106	0.0156084	0.151076
ENSG00000174837	1.72625	0.0156293	0.151189
ENSG00000198961	0.110171	0.0156693	0.151375
ENSG00000112294	-0.253616	0.015673	0.151375
ENSG00000066654	0.0916223	0.0156651	0.151375
ENSG00000173545	0.160719	0.0157018	0.151575
ENSG00000149485	0.283392	0.0157223	0.151694
ENSG00000118308	0.497555	0.0157396	0.151783
ENSG00000130818	0.112936	0.0157518	0.151821
ENSG00000116815	0.220519	0.015771	0.151927
ENSG00000163617	0.257171	0.0158695	0.152797
ENSG00000164442	-0.215825	0.0159143	0.153149
ENSG00000087842	0.370806	0.0159423	0.153336
ENSG00000184787	-0.136498	0.0159502	0.153336
ENSG00000140030	0.859829	0.0160521	0.154236
ENSG00000155846	-0.26638	0.0160865	0.154487
ENSG00000204397	0.489226	0.0161351	0.154874
ENSG00000163072	0.377528	0.0161629	0.155058
ENSG00000148950	-0.215142	0.016171	0.155058
ENSG00000134986	-0.314607	0.01618	0.155064
ENSG00000141655	0.583038	0.0162106	0.155278
ENSG00000153234	1.45287	0.0163077	0.156128
ENSG00000141858	0.228669	0.0163506	0.156458
ENSG00000117009	1.24706	0.0163904	0.156677
ENSG00000067606	-0.218234	0.0163899	0.156677
ENSG00000142961	0.15514	0.0164121	0.156804
ENSG00000157796	0.17549	0.016452	0.157105
ENSG00000065371	1.53506	0.0164848	0.157337
ENSG00000144668	0.302777	0.0165056	0.157455
ENSG00000131018	-0.220377	0.0165284	0.157592
ENSG00000144406	0.995668	0.0165551	0.157757
ENSG00000247746	0.235334	0.0165627	0.157757
ENSG00000141738	-0.874608	0.0165767	0.15781
ENSG00000211455	-0.317978	0.0165969	0.157921
ENSG00000100418	-0.272437	0.0166189	0.158049
ENSG00000165669	0.1331	0.016628	0.158055
ENSG00000147036	0.605467	0.016656	0.15824
ENSG00000088205	0.12916	0.0166837	0.158411
ENSG00000139915	0.779163	0.016691	0.158411
ENSG00000132801	0.18509	0.0167236	0.158639
ENSG00000119514	-0.464415	0.0167593	0.158667
ENSG00000111245	-1.62971	0.0167606	0.158667
ENSG00000152217	0.339542	0.0167436	0.158667
ENSG00000186010	-0.226425	0.0167539	0.158667
ENSG00000164039	0.17938	0.0167797	0.158767
ENSG00000158062	0.235611	0.0168077	0.158951
ENSG00000188112	-0.454594	0.0168275	0.159058
ENSG00000103489	0.344698	0.0168383	0.159079
ENSG00000172824	0.380599	0.0168553	0.159159
ENSG00000261739	0.467579	0.0168815	0.159245
ENSG00000182117	-0.137409	0.0168737	0.159245
ENSG00000124194	-0.502579	0.0168952	0.159293
ENSG00000075884	0.419431	0.0169341	0.159512
ENSG00000182107	0.429544	0.0169356	0.159512
ENSG00000111863	1.1569	0.0169923	0.159942
ENSG00000004948	0.900762	0.0169985	0.159942
ENSG00000182180	-0.154582	0.0170679	0.160433
ENSG00000166823	-0.469818	0.0170629	0.160433
ENSG00000172340	-0.22516	0.01709	0.16056
ENSG00000143355	0.996831	0.0171162	0.160599
ENSG00000133055	-0.959614	0.0171072	0.160599
ENSG00000179091	-0.240573	0.0171266	0.160599
ENSG00000134287	0.182557	0.0171287	0.160599
ENSG00000148660	-0.168337	0.0171575	0.160788
ENSG00000158560	-0.283255	0.0171868	0.160912
ENSG00000188735	-0.134794	0.017188	0.160912
ENSG00000170323	-0.861981	0.0172233	0.16111
ENSG00000235387	-0.335752	0.0172299	0.16111
ENSG00000101311	0.577388	0.0172352	0.16111
ENSG00000166747	-0.0785028	0.0172639	0.16126
ENSG00000065325	0.569283	0.0172686	0.16126
ENSG00000134830	0.852485	0.0172896	0.161375
ENSG00000185028	-0.531476	0.0173235	0.16153
ENSG00000126001	0.139083	0.0173149	0.16153
ENSG00000163637	-0.34387	0.01735	0.161696
[truncated: 16,606 more rows]

## Sheet: DESeq2_SRRAvsSRLA
Supplemental Table S4. Differentially expressed genes across anatomical sides, disease status, or in each of the four groups
Anatomical side contrast	SRLA-upregulated logFC < 0			DESeq2's Wald test for differential expression analysis with FDR-corrected p-values
SR - RA vs LA	SRRA-upregulated log2FC > 0			Threshold for significance padj < 0.05
Ensembl ID	log2FoldChange	pvalue	padj
ENSG00000163217	9.48578	2.00178e-89	3.72511e-85
ENSG00000105697	6.40251	1.53112e-22	1.42463e-18
ENSG00000101665	1.57217	3.51452e-21	2.18005e-17
ENSG00000196834	9.72856	9.0344e-18	4.20303e-14
ENSG00000181408	2.99749	1.60877e-14	5.98751e-11
ENSG00000137834	1.79031	1.10297e-13	3.42085e-10
ENSG00000196990	3.41413	2.17855e-13	5.79151e-10
ENSG00000222038	8.93187	2.49578e-13	5.8055e-10
ENSG00000145358	-2.18176	7.24009e-13	1.49701e-09
ENSG00000114251	1.4602	1.41705e-12	2.63698e-09
ENSG00000128285	3.04592	2.79166e-12	4.72273e-09
ENSG00000188389	1.85141	1.53403e-11	2.3789e-08
ENSG00000143867	-1.94259	3.95129e-11	5.65613e-08
ENSG00000153976	3.22535	5.6086e-11	7.45503e-08
ENSG00000144331	1.00131	1.22587e-10	1.52081e-07
ENSG00000106991	1.11285	2.74268e-10	3.1899e-07
ENSG00000120693	1.63676	2.30127e-09	2.51908e-06
ENSG00000146122	-0.791013	4.14207e-09	4.28221e-06
ENSG00000174611	1.37069	7.54066e-09	7.38548e-06
ENSG00000166402	0.516034	1.02806e-08	9.56561e-06
ENSG00000145934	1.34921	1.28851e-08	1.0899e-05
ENSG00000261609	-0.539379	1.2666e-08	1.0899e-05
ENSG00000148488	1.20777	1.67959e-08	1.35894e-05
ENSG00000162981	2.43613	2.17043e-08	1.6829e-05
ENSG00000007402	1.38476	2.84811e-08	2.12002e-05
ENSG00000164318	-1.54919	3.61299e-08	2.58593e-05
ENSG00000131435	1.4267	4.07102e-08	2.80584e-05
ENSG00000277836	22.7803	5.1294e-08	3.40904e-05
ENSG00000142973	-2.19516	6.75456e-08	4.18985e-05
ENSG00000197859	1.79606	6.71676e-08	4.18985e-05
ENSG00000146250	2.02007	7.10409e-08	4.26452e-05
ENSG00000145708	2.20891	9.2834e-08	5.39859e-05
ENSG00000112214	-1.86047	1.34143e-07	7.1322e-05
ENSG00000198812	-1.14367	1.30875e-07	7.1322e-05
ENSG00000140986	-1.41565	1.33096e-07	7.1322e-05
ENSG00000185008	-2.25987	1.41146e-07	7.29607e-05
ENSG00000140600	1.70777	1.65735e-07	8.33555e-05
ENSG00000197713	-0.455928	1.77353e-07	8.68517e-05
ENSG00000152402	-1.44547	1.8489e-07	8.82211e-05
ENSG00000148926	1.46526	2.15693e-07	0.000100346
ENSG00000131831	0.48122	2.84514e-07	0.000129134
ENSG00000182667	1.28824	3.20049e-07	0.000138507
ENSG00000065057	-0.600261	3.13558e-07	0.000138507
ENSG00000139174	0.862559	3.60799e-07	0.000152593
ENSG00000170382	1.38479	4.66486e-07	0.000192908
ENSG00000118777	0.978887	5.19142e-07	0.000210015
ENSG00000085662	-1.21518	5.70042e-07	0.0002257
ENSG00000135439	-1.6395	5.90819e-07	0.000229053
ENSG00000112414	1.69723	6.23976e-07	0.000236971
ENSG00000145242	-2.76782	7.32325e-07	0.000269538
ENSG00000154146	0.889915	7.38699e-07	0.000269538
ENSG00000158683	-1.2443	8.38278e-07	0.000299991
ENSG00000087250	-1.64419	9.43062e-07	0.000331122
ENSG00000114654	-0.891961	9.98475e-07	0.000344086
ENSG00000091127	0.450524	1.13351e-06	0.000383519
ENSG00000154358	-0.728734	1.2548e-06	0.000416973
ENSG00000183814	0.905812	1.49504e-06	0.000488091
ENSG00000085276	0.712812	1.58837e-06	0.000509621
ENSG00000203747	2.27963	1.95243e-06	0.000615808
ENSG00000081277	-3.42074	2.15567e-06	0.00066858
ENSG00000130226	-2.58793	2.24014e-06	0.000674549
ENSG00000110665	-0.886307	2.24741e-06	0.000674549
ENSG00000188859	-0.957848	2.37525e-06	0.000701604
ENSG00000105227	0.319903	2.45071e-06	0.000712583
ENSG00000164659	0.95629	2.66216e-06	0.000762155
ENSG00000114805	1.49374	2.70633e-06	0.000763061
ENSG00000144681	-1.67732	3.00397e-06	0.000834342
ENSG00000111907	-1.26849	3.17516e-06	0.000856328
ENSG00000177076	0.957347	3.16012e-06	0.000856328
ENSG00000147255	1.86187	3.23508e-06	0.000860022
ENSG00000115738	0.903623	4.17558e-06	0.00109441
ENSG00000206432	1.28038	4.41176e-06	0.00114026
ENSG00000176454	-0.606436	4.52491e-06	0.00115348
ENSG00000183831	1.65923	5.22601e-06	0.001263
ENSG00000158158	-0.555337	5.19292e-06	0.001263
ENSG00000146674	1.51363	5.17838e-06	0.001263
ENSG00000141524	0.986699	5.10124e-06	0.001263
ENSG00000196604	4.31384	5.61238e-06	0.00128647
ENSG00000145808	-1.51984	5.42592e-06	0.00128647
ENSG00000154188	1.18438	5.66877e-06	0.00128647
ENSG00000134283	0.421722	5.64527e-06	0.00128647
ENSG00000183044	1.46561	5.47434e-06	0.00128647
ENSG00000185483	0.789131	6.23046e-06	0.00138027
ENSG00000175175	-2.23196	6.20011e-06	0.00138027
ENSG00000120837	0.412154	6.3992e-06	0.00138468
ENSG00000160111	-0.970322	6.34033e-06	0.00138468
ENSG00000113389	2.13343	7.89186e-06	0.00166886
ENSG00000023191	0.406444	7.85727e-06	0.00166886
ENSG00000151090	0.670989	8.05863e-06	0.00168498
ENSG00000123131	0.293375	8.68111e-06	0.00179496
ENSG00000066583	-0.614453	1.1354e-05	0.00231668
ENSG00000100302	-1.02142	1.14533e-05	0.00231668
ENSG00000119699	0.632082	1.16658e-05	0.0023343
ENSG00000197584	-0.979604	1.26065e-05	0.00249568
ENSG00000197565	-0.915769	1.27481e-05	0.00249715
ENSG00000168447	-3.15134	1.32382e-05	0.00256615
ENSG00000184500	0.611446	1.54649e-05	0.00296686
ENSG00000164695	1.29245	1.56698e-05	0.00297551
ENSG00000068885	0.33398	1.61233e-05	0.0030307
ENSG00000127955	-0.436836	1.6597e-05	0.00308854
ENSG00000064201	-0.810295	1.68256e-05	0.00310007
ENSG00000113319	-0.683877	1.71683e-05	0.00310179
ENSG00000166343	-1.32091	1.70881e-05	0.00310179
ENSG00000167701	-0.808257	1.83494e-05	0.0032833
ENSG00000168672	0.519087	1.85889e-05	0.00329448
ENSG00000164270	-0.840583	1.99015e-05	0.00349384
ENSG00000068903	-0.500838	2.0427e-05	0.00355258
ENSG00000151376	-0.396401	2.09628e-05	0.003612
ENSG00000255974	-1.51416	2.22508e-05	0.00379877
ENSG00000006704	-0.70406	2.37582e-05	0.00395036
ENSG00000188153	-0.791297	2.37756e-05	0.00395036
ENSG00000134138	0.388876	2.34428e-05	0.00395036
ENSG00000162946	0.891749	2.46627e-05	0.00406149
ENSG00000139364	1.8077	2.55044e-05	0.00416325
ENSG00000189410	-1.81475	2.67197e-05	0.00421709
ENSG00000180694	0.358249	2.64599e-05	0.00421709
ENSG00000198736	-0.421973	2.6096e-05	0.00421709
ENSG00000134779	0.346233	2.67406e-05	0.00421709
ENSG00000197380	0.714028	2.90205e-05	0.00453817
ENSG00000156218	0.687665	3.02907e-05	0.00469733
ENSG00000068078	1.12234	3.09938e-05	0.00476664
ENSG00000019169	2.7881	3.25422e-05	0.00493941
ENSG00000167220	-0.462904	3.2648e-05	0.00493941
ENSG00000011405	0.267574	3.35136e-05	0.00502948
ENSG00000087303	-0.544931	3.41417e-05	0.00508274
ENSG00000275713	1.40517	3.46471e-05	0.00511704
ENSG00000118004	1.72721	4.00361e-05	0.00580533
ENSG00000078053	-1.22038	4.01874e-05	0.00580533
ENSG00000243978	0.971569	4.05553e-05	0.00580533
ENSG00000092054	2.20809	4.02565e-05	0.00580533
ENSG00000122126	-0.253228	4.16717e-05	0.00591961
ENSG00000127022	0.336017	4.292e-05	0.00600525
ENSG00000185652	0.936546	4.27217e-05	0.00600525
ENSG00000179178	1.78256	4.35424e-05	0.00604687
ENSG00000198853	-0.381515	4.45164e-05	0.00613634
ENSG00000188803	-1.47929	4.56286e-05	0.00624341
ENSG00000277494	-0.962837	4.67832e-05	0.00630861
ENSG00000139914	-0.809462	4.66459e-05	0.00630861
ENSG00000124570	-0.298629	4.83386e-05	0.00645875
ENSG00000172731	-0.538467	4.85907e-05	0.00645875
ENSG00000146477	-1.66723	5.16566e-05	0.00676956
ENSG00000070371	-0.585736	5.13418e-05	0.00676956
ENSG00000175445	-1.2019	5.78335e-05	0.00747378
ENSG00000165970	-4.06673	5.74938e-05	0.00747378
ENSG00000164823	0.561289	5.83574e-05	0.00748947
ENSG00000186310	0.577481	5.87881e-05	0.00749306
ENSG00000166483	0.425222	5.9837e-05	0.00757488
ENSG00000115641	1.95735	6.31971e-05	0.00794618
ENSG00000169507	-2.18763	6.38587e-05	0.00797549
ENSG00000152154	-0.953944	6.44556e-05	0.00799636
ENSG00000070808	-0.822382	6.60473e-05	0.00813957
ENSG00000130066	0.488841	6.67258e-05	0.00816909
ENSG00000146425	0.304177	6.71866e-05	0.00817173
ENSG00000214866	-5.68935	6.84252e-05	0.00826834
ENSG00000130700	-1.33428	7.00478e-05	0.0084098
ENSG00000180817	-0.547261	7.08893e-05	0.00845628
ENSG00000174944	-1.04507	7.835e-05	0.00928672
ENSG00000198597	1.3858	7.93772e-05	0.00934893
ENSG00000178125	-1.63337	8.17735e-05	0.00957059
ENSG00000138646	0.734783	8.25569e-05	0.00960188
ENSG00000177508	1.09793	8.46456e-05	0.00978367
ENSG00000139131	-0.391146	8.91028e-05	0.0102353
ENSG00000259916	-2.74954	9.14453e-05	0.0104399
ENSG00000126878	-0.759419	9.56128e-05	0.0108491
ENSG00000112280	1.87968	9.71096e-05	0.0109522
ENSG00000076555	-0.373022	9.99727e-05	0.0112072
ENSG00000172497	5.14165	0.000102296	0.0113989
ENSG00000172830	0.247205	0.000109612	0.0121415
ENSG00000115705	-2.57712	0.000113828	0.0125009
ENSG00000163687	2.75161	0.0001142	0.0125009
ENSG00000198586	0.231727	0.000115041	0.0125193
ENSG00000115896	0.903519	0.000123783	0.0133149
ENSG00000196632	0.814258	0.000123449	0.0133149
ENSG00000165185	0.366398	0.000125129	0.0133824
ENSG00000204381	0.862505	0.000127662	0.0135752
ENSG00000132692	-1.20982	0.000139633	0.0146112
ENSG00000143537	-0.429003	0.000141741	0.0146112
ENSG00000170011	0.841326	0.000142115	0.0146112
ENSG00000109881	0.811725	0.000141315	0.0146112
ENSG00000267041	0.373048	0.000141441	0.0146112
ENSG00000167483	2.1527	0.000141903	0.0146112
ENSG00000157613	-0.734663	0.000147984	0.0150497
ENSG00000165731	-1.44658	0.000147998	0.0150497
ENSG00000080854	-0.569112	0.000151877	0.015195
ENSG00000125266	0.643458	0.000151856	0.015195
ENSG00000166415	3.23606	0.000150809	0.015195
ENSG00000170017	0.864284	0.000152923	0.0152179
ENSG00000132623	0.487102	0.000156035	0.0154449
ENSG00000066405	-3.86451	0.000162692	0.0157684
ENSG00000009694	-0.968601	0.000161997	0.0157684
ENSG00000185344	-0.257802	0.000162551	0.0157684
ENSG00000128918	1.12109	0.000162655	0.0157684
ENSG00000127252	0.583989	0.000165665	0.0158284
ENSG00000150471	-0.847402	0.000164643	0.0158284
ENSG00000179083	1.36362	0.000166713	0.0158284
ENSG00000133805	0.518885	0.000166524	0.0158284
ENSG00000188219	4.77909	0.000187335	0.0176067
ENSG00000114529	1.4257	0.000186481	0.0176067
ENSG00000010278	0.783828	0.000195993	0.0182361
ENSG00000196876	-0.831399	0.000195227	0.0182361
ENSG00000132405	0.23506	0.000197456	0.0182809
ENSG00000180875	-3.13899	0.000198548	0.018291
ENSG00000171132	-0.410021	0.000202214	0.0184527
ENSG00000138738	0.608869	0.000202287	0.0184527
ENSG00000166123	-1.06024	0.000207038	0.018794
ENSG00000167034	0.600231	0.000211892	0.0191413
ENSG00000123453	1.15095	0.000214831	0.019313
ENSG00000254535	0.980241	0.000217233	0.0194351
ENSG00000168438	0.235008	0.000219906	0.01958
ENSG00000146072	-0.962615	0.000226995	0.020115
ENSG00000158578	1.64197	0.000232793	0.0205311
ENSG00000169991	0.406552	0.000242215	0.0212612
ENSG00000172554	-1.67272	0.000245228	0.0214246
ENSG00000131368	-0.514432	0.000248776	0.0215324
ENSG00000104848	-1.19235	0.00024782	0.0215324
ENSG00000156990	-0.282699	0.000250257	0.0215603
ENSG00000124882	-3.30355	0.000254941	0.0218627
ENSG00000087076	0.741361	0.000258412	0.0220587
ENSG00000132622	-0.508981	0.000268325	0.0228003
ENSG00000163453	0.677418	0.000273326	0.0231196
ENSG00000104059	-2.20425	0.000276527	0.0232846
ENSG00000144120	-0.388363	0.000280614	0.0235223
ENSG00000188517	-1.65063	0.000284114	0.0237089
ENSG00000185000	-0.311901	0.000286858	0.023831
ENSG00000173218	0.354549	0.000289909	0.0238713
ENSG00000186326	-1.28913	0.000288762	0.0238713
ENSG00000137509	0.473507	0.000294212	0.0241189
ENSG00000147113	-0.759442	0.000296389	0.0241908
ENSG00000116044	0.373095	0.000300763	0.0244406
ENSG00000100346	1.97596	0.000305344	0.024705
ENSG00000169744	0.696711	0.000314252	0.0253157
ENSG00000177455	2.5731	0.000315801	0.0253308
ENSG00000177875	-0.97455	0.000318289	0.0254208
ENSG00000240583	-0.575145	0.00032557	0.0258912
ENSG00000134900	-0.296652	0.000332967	0.0261448
ENSG00000230778	1.94989	0.000332974	0.0261448
ENSG00000188766	1.36657	0.000331995	0.0261448
ENSG00000197381	-0.479493	0.000337763	0.0264094
ENSG00000172531	-0.210252	0.000344024	0.0267863
ENSG00000198399	0.317926	0.000350735	0.0271315
ENSG00000113648	-0.224749	0.000351372	0.0271315
ENSG00000152315	1.99838	0.000356575	0.0274194
ENSG00000177879	0.221726	0.000358555	0.0274582
ENSG00000168135	1.10331	0.000360409	0.0274871
ENSG00000158008	-0.57734	0.000370608	0.0281496
ENSG00000170290	1.20087	0.000383569	0.0290156
ENSG00000185974	-1.69724	0.000392471	0.0295688
ENSG00000143479	0.37861	0.000394728	0.0296189
ENSG00000133135	1.59383	0.000410816	0.0307023
ENSG00000175785	0.83491	0.000417671	0.0310446
ENSG00000074370	0.740935	0.000418733	0.0310446
ENSG00000134684	-0.276469	0.00043319	0.031989
ENSG00000100565	-1.55263	0.000440041	0.0323665
ENSG00000197279	1.17868	0.000457043	0.0334847
ENSG00000254245	-0.520279	0.000460207	0.0335843
ENSG00000145794	1.19292	0.000473273	0.0341362
ENSG00000273802	0.437185	0.000470263	0.0341362
ENSG00000204442	1.16443	0.000472125	0.0341362
ENSG00000166510	0.776627	0.000478137	0.0343539
ENSG00000135625	6.4018	0.000493126	0.0352946
ENSG00000144791	-0.341278	0.000496056	0.0353146
ENSG00000135437	-0.937369	0.000498555	0.0353146
ENSG00000075429	5.34658	0.000499099	0.0353146
ENSG00000118137	2.16459	0.000502195	0.035399
ENSG00000166900	-0.402684	0.000506391	0.0355601
ENSG00000196872	-0.895609	0.000509362	0.0356343
ENSG00000156030	0.298085	0.000513118	0.0357626
ENSG00000166073	-0.773598	0.000523014	0.0363163
ENSG00000169860	0.770328	0.000532053	0.0368066
ENSG00000138650	1.50779	0.000551871	0.0376182
ENSG00000146352	-3.14425	0.000549596	0.0376182
ENSG00000227507	1.83939	0.000548815	0.0376182
ENSG00000138622	1.58777	0.0005512	0.0376182
ENSG00000075275	-0.518635	0.000570757	0.0387635
ENSG00000186716	0.387548	0.00057673	0.0390268
ENSG00000128833	-0.785478	0.000582153	0.039251
ENSG00000163527	0.271934	0.000587719	0.0394832
ENSG00000101333	-0.539785	0.000592941	0.0396908
ENSG00000135048	1.21622	0.00061452	0.0409879
ENSG00000152785	-3.0873	0.000617421	0.0410342
ENSG00000266094	0.548045	0.000631994	0.0412659
ENSG00000157693	0.386845	0.000628565	0.0412659
ENSG00000102606	-0.341357	0.000626992	0.0412659
ENSG00000186417	1.03476	0.000630402	0.0412659
ENSG00000141639	1.1808	0.000623278	0.0412659
ENSG00000092201	0.169824	0.000634301	0.0412717
ENSG00000168795	0.275196	0.000641919	0.0416219
ENSG00000166086	0.41848	0.000648331	0.0418916
ENSG00000111664	-0.95531	0.000660107	0.042505
ENSG00000163734	2.60333	0.000665957	0.0427338
ENSG00000142910	-0.434099	0.000676379	0.0430139
ENSG00000055813	-0.632109	0.000674323	0.0430139
ENSG00000167775	-0.375805	0.000677257	0.0430139
ENSG00000181744	0.511338	0.000687504	0.0435162
ENSG00000178394	3.74237	0.000715601	0.0447952
ENSG00000119125	-2.30249	0.000716502	0.0447952
ENSG00000148730	-0.351649	0.000717339	0.0447952
ENSG00000182621	-0.810239	0.000715329	0.0447952
ENSG00000132975	-3.04947	0.000723362	0.0450202
ENSG00000132932	1.54408	0.000733168	0.0453463
ENSG00000125124	-0.312598	0.000733475	0.0453463
ENSG00000137693	0.334411	0.000741542	0.0456932
ENSG00000150394	-2.26582	0.000751382	0.0459949
ENSG00000064655	1.29407	0.000749042	0.0459949
ENSG00000186867	1.67048	0.000785836	0.0477896
ENSG00000136273	-0.261832	0.000785123	0.0477896
ENSG00000162670	1.14753	0.000813348	0.0493016
ENSG00000104332	-1.65423	0.000824335	0.0498053
ENSG00000158445	-0.763662	0.000836375	0.0502068
ENSG00000198832	0.44286	0.00083489	0.0502068
ENSG00000143942	-0.865436	0.000844488	0.0505308
ENSG00000269113	0.599534	0.00084738	0.0505413
ENSG00000180011	-0.383577	0.000850744	0.0505799
ENSG00000122420	-1.50571	0.000860033	0.0509693
ENSG00000169621	0.44424	0.000872145	0.051523
ENSG00000123572	-1.3289	0.000882449	0.0519668
ENSG00000171827	0.233075	0.000898699	0.0527567
ENSG00000145287	1.6449	0.000911096	0.0533163
ENSG00000148513	-5.15113	0.000917705	0.0535347
ENSG00000105926	0.629118	0.000934949	0.0538685
ENSG00000118972	2.15129	0.000935006	0.0538685
ENSG00000159713	1.01539	0.000930229	0.0538685
ENSG00000141622	-0.723094	0.00092758	0.0538685
ENSG00000014257	-1.2769	0.000944408	0.0542422
ENSG00000178209	-0.202201	0.000957675	0.0544996
ENSG00000211448	-1.87645	0.000952105	0.0544996
ENSG00000188039	1.82091	0.000956957	0.0544996
ENSG00000105698	0.321341	0.000968589	0.0549526
ENSG00000162817	-0.726005	0.000991775	0.0560971
ENSG00000122547	-0.565424	0.00105861	0.0596961
ENSG00000172031	1.30658	0.00106557	0.059907
ENSG00000171943	0.675439	0.00107143	0.0599137
ENSG00000155011	1.6736	0.00107213	0.0599137
ENSG00000188732	-0.545675	0.0010974	0.0607785
ENSG00000196358	1.03995	0.00109619	0.0607785
ENSG00000189319	0.395718	0.00109715	0.0607785
ENSG00000164099	-2.76076	0.00110168	0.0608024
ENSG00000198873	0.48184	0.00110437	0.0608024
ENSG00000172954	0.578699	0.00110856	0.0608529
ENSG00000129151	-2.53926	0.00111367	0.0609536
ENSG00000109158	-2.1809	0.00112152	0.0610246
ENSG00000170262	-2.02806	0.0011214	0.0610246
ENSG00000160180	-1.31911	0.00112653	0.0611184
ENSG00000180354	0.467612	0.00113904	0.0612822
ENSG00000183454	-0.850425	0.00113943	0.0612822
ENSG00000167641	-0.608291	0.00113754	0.0612822
ENSG00000144644	-2.63348	0.00115183	0.0617706
ENSG00000162849	1.34984	0.0011561	0.0618214
ENSG00000182118	-0.819398	0.00116426	0.0619546
ENSG00000074181	-0.53293	0.0011659	0.0619546
ENSG00000100263	-0.295919	0.00116858	0.0619546
ENSG00000082482	-2.43906	0.00120817	0.0636907
ENSG00000159399	-1.08046	0.00120797	0.0636907
ENSG00000120729	-1.782	0.00122954	0.0644578
ENSG00000008513	0.457783	0.00122965	0.0644578
ENSG00000109452	-0.639974	0.001235	0.0645563
ENSG00000185013	-1.21311	0.00126456	0.0647422
ENSG00000164093	-4.2543	0.00125819	0.0647422
ENSG00000136267	-1.28474	0.0012632	0.0647422
ENSG00000146938	1.13055	0.00125707	0.0647422
ENSG00000157502	1.08308	0.00124223	0.0647422
ENSG00000183337	0.338228	0.00126519	0.0647422
ENSG00000177098	-0.511223	0.00126336	0.0647422
ENSG00000167580	3.69142	0.00126639	0.0647422
ENSG00000005810	0.155977	0.00127716	0.0651144
ENSG00000072201	-0.644521	0.00130076	0.0659561
ENSG00000107518	1.63645	0.00130056	0.0659561
ENSG00000067533	-0.408071	0.0013094	0.0662135
ENSG00000204160	-0.446876	0.00131833	0.0663663
ENSG00000101871	0.619603	0.00131955	0.0663663
ENSG00000127324	1.86046	0.00133252	0.066838
ENSG00000198074	-1.76877	0.00133816	0.0669402
ENSG00000138386	0.279341	0.00134683	0.0670136
ENSG00000063127	-0.723527	0.00134337	0.0670136
ENSG00000167771	-0.668866	0.00137328	0.0681479
ENSG00000103449	1.97525	0.00137795	0.0681976
ENSG00000134259	0.959217	0.00139189	0.0685231
ENSG00000152952	-0.384809	0.00138968	0.0685231
ENSG00000162496	0.521971	0.0014149	0.0685701
ENSG00000153253	-0.940014	0.00140017	0.0685701
ENSG00000163815	0.888321	0.00140664	0.0685701
ENSG00000006128	3.10464	0.00140794	0.0685701
ENSG00000198542	-0.891942	0.00141479	0.0685701
ENSG00000159307	-2.4759	0.00141496	0.0685701
ENSG00000085831	-0.555514	0.00142153	0.0687099
ENSG00000128045	0.904722	0.0014424	0.06888
ENSG00000160862	-1.85201	0.00143203	0.06888
ENSG00000111371	-0.848601	0.00144356	0.06888
ENSG00000186297	1.53399	0.00143877	0.06888
ENSG00000270379	1.41081	0.00144248	0.06888
ENSG00000270170	-0.420589	0.00145822	0.0692244
ENSG00000221968	-0.425624	0.00145481	0.0692244
ENSG00000086015	-0.342372	0.0014671	0.0694689
ENSG00000101843	0.267214	0.00149206	0.0702961
ENSG00000177425	-0.413742	0.00149212	0.0702961
ENSG00000066468	-1.14616	0.00149849	0.0704165
ENSG00000100626	-0.705349	0.00150225	0.0704165
ENSG00000011114	0.154454	0.00150708	0.0704654
ENSG00000253873	-0.686328	0.00153195	0.0713357
ENSG00000123243	-0.823864	0.00153336	0.0713357
ENSG00000254221	-0.686833	0.00154424	0.071569
ENSG00000105810	-0.371868	0.00154991	0.071569
ENSG00000102010	1.33336	0.0015463	0.071569
ENSG00000166226	0.337951	0.00157148	0.0723851
ENSG00000163947	-0.385803	0.00158907	0.0723888
ENSG00000106070	0.393055	0.00158866	0.0723888
ENSG00000175591	-0.649003	0.00158339	0.0723888
ENSG00000069966	-0.492059	0.00158799	0.0723888
ENSG00000167306	-1.13256	0.00159101	0.0723888
ENSG00000139572	4.34789	0.00159707	0.0724875
ENSG00000213088	-2.13425	0.00161457	0.0729801
ENSG00000198691	-1.49488	0.00162171	0.0729801
ENSG00000157927	0.488516	0.00162361	0.0729801
ENSG00000109944	0.61895	0.00162269	0.0729801
ENSG00000152953	-1.35513	0.00164732	0.0738673
ENSG00000125952	0.239651	0.00165779	0.0739051
ENSG00000166592	0.690177	0.00166007	0.0739051
ENSG00000196214	0.258089	0.00165735	0.0739051
ENSG00000082438	-0.419266	0.0016676	0.0740629
ENSG00000174776	1.31891	0.00167261	0.0741085
ENSG00000127241	0.991851	0.00168521	0.0742424
ENSG00000152939	-0.860872	0.0016876	0.0742424
ENSG00000075702	-0.864434	0.00168065	0.0742424
ENSG00000198113	0.565945	0.00170577	0.0748649
ENSG00000102580	0.182713	0.00173229	0.0758499
ENSG00000112394	-0.799532	0.0017508	0.0764806
ENSG00000163995	-0.567788	0.00175826	0.0766264
ENSG00000116857	0.277485	0.00176855	0.0768946
ENSG00000143499	1.37077	0.00177812	0.0770284
ENSG00000092964	0.231224	0.0017799	0.0770284
ENSG00000189077	-0.370283	0.00179193	0.0773689
ENSG00000078589	2.15452	0.00180043	0.0773771
ENSG00000109991	-3.00841	0.00180029	0.0773771
ENSG00000025156	-0.557388	0.00181081	0.0776436
ENSG00000164850	-0.450294	0.0018236	0.0780123
ENSG00000073670	-0.607994	0.00183499	0.0783196
ENSG00000117298	0.324021	0.00184861	0.0784684
ENSG00000152763	0.455506	0.00185113	0.0784684
ENSG00000128652	-2.19119	0.00184666	0.0784684
ENSG00000174500	1.36659	0.00187013	0.0789143
ENSG00000197548	-0.221805	0.00186815	0.0789143
ENSG00000106723	0.21388	0.00189342	0.0797165
ENSG00000167851	1.35891	0.00191329	0.0802291
ENSG00000125505	0.300766	0.00191422	0.0802291
ENSG00000185010	0.668014	0.00192974	0.0806978
ENSG00000064205	0.837622	0.00195836	0.0817109
ENSG00000112981	0.461195	0.00196464	0.0817898
ENSG00000157240	0.434135	0.00197381	0.0819879
ENSG00000170448	-0.744051	0.00198401	0.0822282
ENSG00000183682	-0.646477	0.00199112	0.0823394
ENSG00000184058	-1.88039	0.00202717	0.0836443
ENSG00000173597	1.43646	0.00204795	0.0837589
ENSG00000103522	1.39757	0.00204355	0.0837589
ENSG00000177303	-0.227088	0.00203968	0.0837589
ENSG00000167941	2.6772	0.00204548	0.0837589
ENSG00000164128	1.3613	0.00206633	0.0843252
ENSG00000162738	0.421603	0.00207446	0.0844719
ENSG00000156869	0.505135	0.00210297	0.084604
ENSG00000160679	-0.251185	0.00210377	0.084604
ENSG00000156170	-0.239693	0.00210871	0.084604
ENSG00000165269	-0.470409	0.00210726	0.084604
ENSG00000183908	-1.45681	0.00210342	0.084604
ENSG00000198838	-0.899049	0.00211408	0.084604
ENSG00000069329	0.278705	0.00210134	0.084604
ENSG00000125533	4.73232	0.0021127	0.084604
ENSG00000109689	0.334031	0.00212808	0.08481
ENSG00000145864	-1.44839	0.00214583	0.08481
ENSG00000260428	0.82033	0.00213985	0.08481
ENSG00000186187	-0.355189	0.00214657	0.08481
ENSG00000214456	-0.720115	0.00213257	0.08481
ENSG00000184113	-1.02158	0.00214227	0.08481
ENSG00000146950	0.89845	0.00215876	0.0851109
ENSG00000198959	0.503658	0.00216376	0.0851275
ENSG00000144712	-0.426487	0.00217252	0.0852672
ENSG00000163697	-0.452756	0.00218644	0.0852672
ENSG00000037965	-2.29359	0.00218852	0.0852672
ENSG00000214575	0.447354	0.00219022	0.0852672
ENSG00000198300	0.303488	0.00218199	0.0852672
ENSG00000114923	-0.465584	0.00222517	0.0862882
ENSG00000067048	0.23122	0.00222572	0.0862882
ENSG00000122224	2.06659	0.0022596	0.0864786
ENSG00000154162	-2.85242	0.00225516	0.0864786
ENSG00000129682	-0.588743	0.00225916	0.0864786
ENSG00000275342	-0.477462	0.00223757	0.0864786
ENSG00000205669	-1.02798	0.00225069	0.0864786
ENSG00000169184	-0.738667	0.00224013	0.0864786
ENSG00000160299	-0.413322	0.00226316	0.0864786
ENSG00000113231	0.593157	0.00227072	0.0865897
ENSG00000178403	-4.09424	0.00228409	0.0869214
ENSG00000091181	1.3139	0.00230544	0.0875551
ENSG00000165675	0.259358	0.00232151	0.0879857
ENSG00000136490	1.06272	0.0023452	0.0885231
ENSG00000161929	1.17596	0.00234489	0.0885231
ENSG00000161381	-0.901938	0.0023567	0.0887769
ENSG00000188428	0.294983	0.00239693	0.0900421
ENSG00000118526	0.791068	0.00239996	0.0900421
ENSG00000105854	0.265574	0.00240752	0.0901441
ENSG00000165169	0.334272	0.00244479	0.0913554
ENSG00000196968	0.340372	0.00248764	0.0927376
ENSG00000198546	-0.378663	0.00249174	0.0927376
ENSG00000175538	0.9056	0.00253544	0.0941756
ENSG00000174963	-2.30959	0.00258578	0.0958203
ENSG00000145536	-1.91021	0.00259002	0.0958203
ENSG00000103197	-0.141207	0.00259562	0.0958372
ENSG00000135069	-1.23571	0.00262284	0.0966505
ENSG00000148655	-0.411328	0.00265125	0.0973632
ENSG00000012504	3.17488	0.00265265	0.0973632
ENSG00000132359	-0.720309	0.00266195	0.0975124
ENSG00000152661	-0.602837	0.00268193	0.098051
ENSG00000183807	-0.736626	0.00269571	0.0983618
ENSG00000067208	0.283877	0.00270832	0.0986283
ENSG00000123901	1.16196	0.00272675	0.0991056
ENSG00000147041	2.51409	0.00273394	0.0991732
ENSG00000161642	-0.742544	0.00273987	0.0991949
ENSG00000178597	-2.00316	0.00275586	0.0995803
ENSG00000136877	-0.231653	0.00279366	0.10075
ENSG00000067113	0.369394	0.0028083	0.101083
ENSG00000274618	1.00996	0.00281972	0.101158
ENSG00000137033	0.936356	0.00282128	0.101158
ENSG00000204923	0.463641	0.00283443	0.101434
ENSG00000164694	-1.31733	0.00284395	0.10158
ENSG00000116991	0.44317	0.00287211	0.102389
ENSG00000187889	-1.05783	0.00289442	0.102987
ENSG00000177791	1.92562	0.00290114	0.103029
ENSG00000159958	1.70926	0.00291586	0.103355
ENSG00000102302	0.339139	0.00293161	0.103519
ENSG00000170558	0.53924	0.0029277	0.103519
ENSG00000119866	0.699557	0.00294318	0.103534
ENSG00000069493	-0.525081	0.00293776	0.103534
ENSG00000165194	-0.824152	0.00294996	0.103544
ENSG00000136160	0.67612	0.00295459	0.103544
ENSG00000133739	0.411917	0.00298082	0.104225
ENSG00000035664	-0.581789	0.00298556	0.104225
ENSG00000156299	0.998701	0.00299082	0.104225
ENSG00000078399	-2.78728	0.0030031	0.104457
ENSG00000101204	-1.95237	0.00300899	0.104467
ENSG00000175866	-0.502772	0.00302144	0.104704
ENSG00000282608	1.59875	0.00304832	0.105439
ENSG00000164181	-0.692793	0.00306001	0.105647
ENSG00000168621	1.03437	0.00308453	0.106296
ENSG00000144560	0.25421	0.00309859	0.106583
ENSG00000112320	0.532768	0.00311481	0.106944
ENSG00000197694	-0.19502	0.00312389	0.107058
ENSG00000189143	-1.34212	0.00313316	0.107178
ENSG00000105290	0.52499	0.00314255	0.107302
ENSG00000141404	0.787505	0.00314863	0.107313
ENSG00000095739	0.615739	0.00316533	0.107685
ENSG00000031081	0.226874	0.0031713	0.107691
ENSG00000005108	0.834151	0.00320939	0.108786
ENSG00000150907	0.409104	0.0032559	0.110162
ENSG00000054967	0.776283	0.00327151	0.110399
ENSG00000170638	-0.196924	0.00327477	0.110399
ENSG00000148120	-0.349758	0.00329595	0.110712
ENSG00000160469	0.472903	0.00329176	0.110712
ENSG00000163590	-0.510411	0.00332136	0.110773
ENSG00000164543	0.591786	0.00330646	0.110773
ENSG00000006453	-0.550202	0.00332157	0.110773
ENSG00000196739	-0.658754	0.00332159	0.110773
ENSG00000065882	-0.341679	0.00334186	0.111051
ENSG00000171435	1.502	0.00334155	0.111051
ENSG00000180219	-1.83469	0.00335394	0.111254
ENSG00000103044	-0.619863	0.00338285	0.112013
ENSG00000198915	0.817991	0.00341398	0.112843
ENSG00000163564	1.21441	0.003469	0.113254
ENSG00000143416	-0.656123	0.00346795	0.113254
ENSG00000183960	1.24175	0.00345137	0.113254
ENSG00000154277	1.04143	0.0034443	0.113254
ENSG00000107937	0.169937	0.00346041	0.113254
ENSG00000140367	0.312928	0.00346594	0.113254
ENSG00000130402	-0.374424	0.0034366	0.113254
ENSG00000145936	-1.04311	0.00349877	0.113628
ENSG00000122786	-0.348096	0.00349583	0.113628
ENSG00000180053	3.90911	0.00348874	0.113628
ENSG00000196659	0.312837	0.00352603	0.113768
ENSG00000162951	0.995125	0.00353366	0.113768
ENSG00000113580	0.274458	0.00351113	0.113768
ENSG00000108947	-1.33172	0.00353363	0.113768
ENSG00000170579	-1.26047	0.00351901	0.113768
ENSG00000110888	0.289132	0.00356385	0.114542
ENSG00000121940	-0.148885	0.00358698	0.114888
ENSG00000057019	-0.413135	0.00358316	0.114888
ENSG00000162621	1.22584	0.00361784	0.115678
ENSG00000082458	-0.387988	0.00362415	0.115681
ENSG00000168036	0.191372	0.00363673	0.115883
ENSG00000164038	0.422769	0.00364923	0.115885
ENSG00000124575	0.872067	0.00364332	0.115885
ENSG00000161082	-1.60033	0.00368768	0.116906
ENSG00000071909	-1.5495	0.00370862	0.117289
ENSG00000152558	0.268459	0.00371236	0.117289
ENSG00000111906	-0.275584	0.00371946	0.117314
ENSG00000153303	-2.05636	0.0037326	0.11753
ENSG00000111339	1.05874	0.00374855	0.117832
ENSG00000154930	-0.530922	0.00377042	0.11832
ENSG00000168874	0.619783	0.00378647	0.118623
ENSG00000153094	0.459986	0.00380494	0.119002
ENSG00000120251	-1.67897	0.00386362	0.120634
ENSG00000164161	-0.691073	0.00387517	0.120792
ENSG00000047457	2.01086	0.00389785	0.121094
ENSG00000168925	-1.42906	0.00389427	0.121094
ENSG00000134917	-2.03256	0.00390911	0.121241
ENSG00000135218	-0.519933	0.00392673	0.121585
ENSG00000119401	-0.229724	0.00395266	0.122185
ENSG00000203943	0.830645	0.00398435	0.122756
ENSG00000079841	-1.61855	0.00397953	0.122756
ENSG00000101955	0.506101	0.00405701	0.124788
ENSG00000143028	-0.545974	0.00407783	0.125222
ENSG00000196199	0.20247	0.00409248	0.125464
ENSG00000135914	1.09637	0.0041134	0.12555
ENSG00000112175	-1.94338	0.0041155	0.12555
ENSG00000134765	0.37288	0.00410868	0.12555
ENSG00000235272	-1.36233	0.00412724	0.125702
ENSG00000162390	-0.503828	0.00413541	0.125745
ENSG00000181418	1.25019	0.00416947	0.126574
ENSG00000185630	-0.280699	0.00424126	0.128543
ENSG00000138439	0.483493	0.00427115	0.129081
ENSG00000186191	5.17162	0.00427286	0.129081
ENSG00000121644	0.215578	0.00430072	0.129084
ENSG00000115828	1.05777	0.00430066	0.129084
ENSG00000073849	0.314676	0.00429573	0.129084
ENSG00000089006	0.235381	0.00428911	0.129084
ENSG00000170166	-1.72924	0.00432298	0.129543
ENSG00000187758	1.19847	0.00436579	0.130616
ENSG00000197646	0.759135	0.00438865	0.131089
ENSG00000101842	2.79002	0.0044044	0.131348
ENSG00000010282	-0.447046	0.00442531	0.131726
ENSG00000164591	0.696356	0.00443123	0.131726
ENSG00000030110	-0.323012	0.00445647	0.132055
ENSG00000087495	-1.03197	0.00444995	0.132055
ENSG00000121966	1.75566	0.00449128	0.132875
ENSG00000157765	-4.53452	0.00455463	0.134535
ENSG00000117280	0.389283	0.00460386	0.135188
ENSG00000163818	0.29789	0.00458432	0.135188
ENSG00000188848	1.81786	0.00460579	0.135188
ENSG00000123454	0.8479	0.00459565	0.135188
ENSG00000146433	0.448559	0.00462625	0.135512
ENSG00000122863	0.259052	0.0046314	0.135512
ENSG00000162374	-1.08574	0.0046542	0.135966
ENSG00000198363	-0.19277	0.00466381	0.135967
ENSG00000166451	-0.712379	0.00466885	0.135967
ENSG00000145423	-2.60876	0.00467665	0.135981
ENSG00000158786	3.62942	0.00470166	0.13607
ENSG00000077063	-0.507052	0.00469832	0.13607
ENSG00000168995	1.9417	0.00468742	0.13607
ENSG00000151388	-0.871413	0.00472844	0.13621
ENSG00000070061	-0.211692	0.0047269	0.13621
ENSG00000015171	0.190582	0.00472219	0.13621
ENSG00000127328	-0.502064	0.00474469	0.136467
ENSG00000188542	0.290431	0.00477746	0.137197
ENSG00000133104	0.249802	0.00478944	0.137329
ENSG00000196517	-0.726199	0.00485722	0.138632
ENSG00000169432	-0.828704	0.00484629	0.138632
ENSG00000103196	-0.802367	0.0048523	0.138632
ENSG00000167414	1.30992	0.00486593	0.138668
ENSG00000187672	0.970083	0.00489263	0.139216
ENSG00000106852	-0.959111	0.00490816	0.139444
ENSG00000152284	-0.319363	0.00493394	0.139649
ENSG00000137414	0.188407	0.00493506	0.139649
ENSG00000165197	-0.971003	0.0049454	0.139649
ENSG00000110911	-0.220813	0.00494246	0.139649
ENSG00000144320	-0.196234	0.00497496	0.140271
ENSG00000134049	-0.368508	0.00503064	0.141627
ENSG00000102316	0.196409	0.00504951	0.141943
ENSG00000164086	0.343078	0.00509359	0.14273
ENSG00000214558	0.689689	0.00510051	0.14273
ENSG00000110318	0.404133	0.00509285	0.14273
ENSG00000164129	1.54406	0.00516213	0.144021
ENSG00000113296	-1.44576	0.00515964	0.144021
ENSG00000088930	-0.217324	0.00518748	0.144512
ENSG00000186994	-0.34479	0.00522897	0.14545
ENSG00000164167	-0.344913	0.00524056	0.145555
ENSG00000144821	-0.605418	0.00525676	0.145787
ENSG00000187048	-2.12037	0.00529509	0.146314
ENSG00000082397	0.774553	0.00529934	0.146314
ENSG00000100316	0.381364	0.00529098	0.146314
ENSG00000092529	-0.67153	0.00537407	0.147938
ENSG00000161647	-0.543834	0.00537159	0.147938
ENSG00000183324	1.15141	0.00540005	0.148434
ENSG00000161267	-0.590001	0.00548171	0.150456
ENSG00000054598	0.989257	0.0055052	0.150656
ENSG00000083799	0.191805	0.00550162	0.150656
ENSG00000262576	-0.53813	0.00556169	0.151251
ENSG00000211455	-0.50717	0.00556108	0.151251
ENSG00000079337	-0.571528	0.00554263	0.151251
ENSG00000188393	-5.19566	0.00556027	0.151251
ENSG00000075399	-0.271294	0.00556758	0.151251
ENSG00000213190	0.961209	0.00558587	0.151527
ENSG00000089234	0.154015	0.00560907	0.151935
ENSG00000274070	0.464303	0.00571865	0.154678
ENSG00000035720	2.92887	0.0057681	0.155563
ENSG00000108846	1.02106	0.00576536	0.155563
ENSG00000147862	0.199089	0.00579912	0.155948
ENSG00000276045	0.378752	0.00579757	0.155948
ENSG00000163431	-0.63666	0.00581917	0.156139
ENSG00000174780	0.212146	0.00585658	0.156139
ENSG00000082293	0.808525	0.00584757	0.156139
ENSG00000119986	0.318623	0.00585309	0.156139
ENSG00000104951	1.48355	0.0058253	0.156139
ENSG00000100385	1.08629	0.00585019	0.156139
ENSG00000146373	0.197923	0.00588388	0.156642
ENSG00000184640	-0.288815	0.00592423	0.157491
ENSG00000136710	0.267062	0.00598252	0.157581
ENSG00000109686	0.267512	0.0059633	0.157581
ENSG00000180785	-1.09764	0.00596481	0.157581
ENSG00000170545	-0.530766	0.00597088	0.157581
ENSG00000130787	-0.338597	0.00595958	0.157581
ENSG00000017427	-1.04326	0.00598688	0.157581
ENSG00000136114	-0.413887	0.00596572	0.157581
ENSG00000163291	-0.38927	0.00601573	0.157894
ENSG00000171133	3.12571	0.00601317	0.157894
ENSG00000166598	0.185843	0.00603545	0.158188
ENSG00000137413	-0.296038	0.00607769	0.158718
ENSG00000171130	-0.614729	0.00608978	0.158718
ENSG00000095637	-0.418331	0.0060799	0.158718
ENSG00000137809	-0.401466	0.00608921	0.158718
ENSG00000176083	2.79149	0.00610436	0.158772
ENSG00000135736	0.360837	0.00610891	0.158772
ENSG00000088205	0.203283	0.00615763	0.159149
ENSG00000099256	0.431071	0.00615417	0.159149
ENSG00000258539	-0.931236	0.00615264	0.159149
ENSG00000159882	0.296409	0.00614605	0.159149
ENSG00000151079	0.799483	0.00617021	0.159253
ENSG00000108405	1.3128	0.00623404	0.160678
ENSG00000144597	0.233967	0.00626472	0.161022
ENSG00000001626	-1.694	0.0062605	0.161022
ENSG00000148290	-0.312895	0.00630876	0.161931
ENSG00000204482	1.60425	0.00633801	0.162457
ENSG00000042445	-0.578867	0.00635663	0.16271
ENSG00000139209	-0.924141	0.00638008	0.163086
ENSG00000172987	-3.64651	0.00647206	0.165211
ENSG00000103121	-0.425769	0.00648947	0.165428
ENSG00000151692	0.446916	0.00650686	0.165645
ENSG00000137185	-0.289572	0.00651852	0.165715
ENSG00000130037	0.497582	0.00656244	0.166604
ENSG00000196208	-0.571578	0.00657682	0.166741
ENSG00000074657	0.180841	0.00661984	0.167604
ENSG00000163395	2.33563	0.00667635	0.168805
ENSG00000087301	0.357933	0.00674413	0.170287
ENSG00000113739	-0.443228	0.00682668	0.171672
ENSG00000187726	3.77968	0.00681943	0.171672
[truncated: 17,870 more rows]

## Sheet: DESeq2_AFRAvsAFLA
Supplemental Table S4. Differentially expressed genes across anatomical sides, disease status, or in each of the four groups
[truncated: 18,612 more rows]
