# Supplementary material for: An epigenomic investigation of atrial fibrillation in a matched left and right atrial human cohort
Source: Clin Epigenetics. 2026 Mar 29;18:52. doi: 10.1186/s13148-026-02076-2 (PMC13045105; doi:10.1186/s13148-026-02076-2)
Supplement: Supplementary file 7 — Supplementary Material 7 [file 13148_2026_2076_MOESM7_ESM.xlsx]

## Sheet: Sheet1
Supplemental Table S8. Replication cohort ChIP-qPCR validation of candidate loci						Qunatitative results and statistics
hg38						One-sided t-test with with direction based on the enrichment trend observed in main cohort
Locus information						Direction of test (tested hypothesis)	Mean H3K27ac signal		SD		p-value
Region ID	chr	start	end	Gene / nearby gene	Tested amplicon		AF	SR	AF	SR
DBA_AF_enriched_consensus_Genrich_filtered_gr__0008	1	11885210	11889261	NPPB	P1a	AF > SR	0.473231	0.401037	0.419973	0.154993	0.3565
					P1b		0.727044	0.263554	0.904628	0.0902861	0.1333
DBA_AF_enriched_consensus_Genrich_filtered_gr__0377	14	76757747	76767236	VASH1	P2a	AF > SR	1.12041	0.629618	1.53721	1.05353	0.2829
					P2b		0.160926	0.230273	0.0706766	0.0731996	0.9079
DBA_AF_enriched_consensus_Genrich_filtered_gr__0215	11	57424054	57428530	SLC43A3	P3a	AF > SR	0.88322	0.447352	0.498806	0.365758	0.07538
					P3b		0.50322	0.390168	0.328664	0.0335721	0.2201
DBA_AF_RA_enriched_consensus_Genrich_filtered_gr__1568	8	144264436	144266840	SCX	P4a	AF > SR	0.334321	0.374694	0.207249	0.131603	0.6419
					P4b		2.63349	0.2485	5.01678	0.0340775	0.1484
DBA_AF_enriched_consensus_Genrich_filtered_gr__1104	9	127183005	127190120	ANGPTL2	P5a	AF > SR	0.426649	0.342045	0.192817	0.101677	0.1968
					P5b		1.25466	0.383793	1.78104	0.353352	0.1459
DBA_AF_enriched_consensus_Genrich_filtered_gr__0707	20	31840821	31845724	FOXS1	P6a	AF > SR	0.552397	0.397322	0.310773	0.151965	0.1633
					P6b		0.519496	0.451072	0.218604	0.0489442	0.2444
DBA_AF_LA_enriched_consensus_Genrich_filtered_gr__0845	2	37014482	37023877	STRN	P7a	AF > SR	0.178585	0.148637	0.0652043	0.0408632	0.1991
					P7b		0.493381	0.291947	0.531786	0.463625	0.2727
DBA_AF_LA_enriched_consensus_Genrich_filtered_gr__0328	11	76664370	76672202	LRRC32	P8a	AF > SR	1.09611	0.429824	1.38627	0.227656	0.1485
					P8b		5.25708	3.37535	2.9728	1.22334	0.1041
DBA_SR_enriched_consensus_Genrich_filtered_gr__0511	16	56684196	56686377	MT1X	P9a	AF < SR	0.116806	0.190501	0.0592088	0.0360777	0.02019
					P9b		0.154667	0.120827	0.0400599	0.107766	0.708
DBA_SR_enriched_consensus_Genrich_filtered_gr__1081	5	93578103	93582630	NR2F1	P10a	AF < SR	0.21582	0.824921	0.206417	1.17903	0.1895
					P10b		0.358445	0.192823	0.487161	0.256021	0.7479
DBA_SR_LA_enriched_consensus_Genrich_filtered_gr__0617	15	90818395	90820305	BLM	P11a	AF < SR	0.137844	0.327053	0.0697516	0.0922782	0.008038
					P11b		0.128828	0.18601	0.0753026	0.064322	0.1189
DBA_SR_RA_enriched_consensus_Genrich_filtered_gr__0442	14	72059501	72059735	RGS6	P12a	AF < SR	0.344041	0.133442	0.591135	0.0801391	0.7866
					P12b		8.52812	2.93242	6.98906	1.91512	0.9441
DBA_SR_RA_enriched_consensus_Genrich_filtered_gr__1306	8	107532540	107534231	ANGPT1	P13a	AF < SR	0.904945	0.567494	1.26033	0.992012	0.675
					P13b		0.0829679	0.0722444	0.0756235	0.0774103	0.5824
					NOTE: for simplicity, the best-performing primer pair for each region is the one represented in Figure S5
