# Supplementary material for: An epigenomic investigation of atrial fibrillation in a matched left and right atrial human cohort
Source: Clin Epigenetics. 2026 Mar 29;18:52. doi: 10.1186/s13148-026-02076-2 (PMC13045105; doi:10.1186/s13148-026-02076-2)
Supplement: Supplementary file 10 — Supplementary Material 10 [file 13148_2026_2076_MOESM10_ESM.xlsx]

## Sheet: SupplementalTableS9
Supplemental Table S11. RT-qPCR and ChIP-qPCR primers used for targeted validation of candidate regions.
RTqPCR primers
Gene	Direction	Sequence (5'-3')
NPPB	F	TCAGCCTCGGACTTGGAAAC
	R	CTTCCAGACACCTGTGGGAC
VASH1	F	GTTTGGAGACCAGCGAAGGAA
	R	ACAGGTGTAGACGGCTGGAAC
ANGPTL2	F	TGAAGCCGGAGAACACCAAC
	R	TGTTCCCAAACCCTTGCTTG
STRN	F	CCCATTTTTCTTCTTACCTGGCA
	R	GGTGGGAGCTGCTCTAAGAC
LRRC32	F	AAGTGCAGGCGATGGAACAG
	R	TTGACCTATTGGGCCTCTTCACC
SLC43A3	F	CTCCAGTACCTCACCTTCATCC
	R	GCTTGCCAAAGTGCTCTGAAGG
FOXS1	F	ATCCGCCACAACCTGTCACTCA
	R	GTAGGAAGCTGCCGTGCTCAAA
MT1X	F	TTGATCGGGAACTCCTGCTT
	R	CAGGAGCCAACAGGCGA
RGS6	F	ATTTGAAGACGCCCAGGAGC
	R	TTCTTGGCCAGCAGCAAATC
ANGPT1	F	CAACAGTGTCCTTCAGAAGCAGC
	R	CCAGCTTGATATACATCTGCACAG
BLM	F	GAGTCTGCGTGCGAGGATTA
	R	AGTGTTCTGGCTGAGTGACG
NR2F1	F	TGCCTCAAAGCCATCGTGCTGT
	R	CAGCAGCAGTTTGCCAAAACGG
TBP	F	GAGAGTTCTGGGATTGTACCG
	R	ATCCTCATGATTACCGCAGC
MYH6	F	CCTGCGGCCCAGATTCTTC
	R	ACGCTCCTTCTCTGACTTGC
NPPA	F	TCCTTGGTGAACGAGTCTGA
	R	CGGGTGTGATCCTGGAGAAA
MYH7	F	CACTTGAGTAGCCCAGGCACA
	R	GTCGAACTTGGGTGGGTTCT
HNF4A	F	GGAGCTCCCTCAAGGATGAAG
	R	GATGGGGACGTGTCTGGTG
PITX2c	F	CCGCAGAGAAAGATAAAAGCCA
	R	GATTTCTTCGCGTGTGGACA
BMP10	F	AGCAAGACGGTGTCGACTTT
	R	CGGCTGGGAAAACAGATCTTC
SCX	F	CCTCCAGCTACATCTCGCAC
	R	AGATCTGTTTGGGCTGGGTG
ChIPqPCR primers
Enriched Region Targeted
-
		Amplicon	Direction	Sequence (5'-3')
DBA_AF_enriched_consensus_Genrich_filtered_gr__0008	NPPB	P1a	F	CCCCAACCCCTGGAAATCAA
			R	CAGCATGGAACCTGCCAAAG
		P1b	F	CCCTCTCCAGGGAAAACACC
			R	CCAAAGGGCTCTTAGTCCCG
DBA_AF_enriched_consensus_Genrich_filtered_gr__0377	VASH1	P2a	F	ATCCACCCCGATGGAGAGAA
			R	CTTGGCCCCAAGGTCACTAA
		P2b	F	CAAGCGGCAAGACTGGGTTT
			R	TAAGCAAGATGGCTGGAGAGC
DBA_AF_enriched_consensus_Genrich_filtered_gr__0215	SLC43A3	P3a	F	ACCACGTGGCAAGTAGAGAG
			R	CTGCACCTGGTTGAGTTGCT
		P3b	F	ATGCTGTTACTCGCTCAGGC
			R	ATGCTGTTACTCGCTCAGGC
DBA_AF_enriched_consensus_Genrich_filtered_gr__0215	SCX	P4a	F	GGGGGAAGTCATCGTACCAC
			R	GGTGGGCCTTGTAGGATCAG
		P4b	F	GCTTCCTGCAACAGTAGCCA
			R	ATCTCCATGGGGAGGAGAGG
DBA_AF_enriched_consensus_Genrich_filtered_gr__1104	ANGPTL2	P5a	F	TAGGAGGCTCTGGGCTCATT
			R	GACAGTCTCTGTGGGGAACG
		P5b	F	CCAGTGGGTTTGGGAGAGAC
			R	CTCAGAGGCACTCTGCAGTC
DBA_AF_enriched_consensus_Genrich_filtered_gr__0707	FOXS1	P6a	F	CCGGAGGTGAATGTTGGTCA
			R	CTGCGTTTCACTCCCTTTGC
		P6b	F	GGTCAGGGCTCAGTCACTTC
			R	ACCTACCCCCTGTTTGGACT
DBA_AF_LA_enriched_consensus_Genrich_filtered_gr__0845	STRN	P7a	F	AGTCGAAGGTTTGCATCACG
			R	AATGCAAGTTTGCCCCTTCC
		P7b	F	CCCATTTTTCTTCTTACCTGGCA
			R	GGTGGGAGCTGCTCTAAGAC
DBA_AF_LA_enriched_consensus_Genrich_filtered_gr__0328	LRRC32	P8a	F	CTCTGTCCTGGCATCTGACG
			R	TACCCTGCAGACAGGACACT
		P8b	F	CCCCTACCCCACTACGAGAA
			R	TGTCTTGGCGGATCTTTCCC
DBA_SR_enriched_consensus_Genrich_filtered_gr__0511	MT1X	P9a	F	AGGGAGAGTCTGGCAATCCT
			R	GAATGGCACCTCAGACACCA
		P9b	F	GAGTTCCCAGTTCCCAGCAC
			R	CACTTATGGGACCCCGTTCA
DBA_SR_enriched_consensus_Genrich_filtered_gr__1081	NR2F1	P10a	F	CAAGGCCCTTACAGTTCCCA
			R	CTGGACGTGGTTCTTGGACT
		P10b	F	CAAAACGTCCCCCAAACACG
			R	GTGGAAGTAAATGGCCACGC
DBA_SR_LA_enriched_consensus_Genrich_filtered_gr__0617	BLM	P11a	F	AGCCCGAAGTAGAGTCCAGA
			R	TGCCAAAACCTCGACCTTGA
		P11b	F	CAGGATGGCACTCTGATGGT
			R	CCTGGCAGGGACTGAGTAGA
DBA_SR_RA_enriched_consensus_Genrich_filtered_gr__0442	RGS6	P12a	F	TGTGTTTTAAGCCTGGTACTGT
			R	TTAACTGGGTGGCAGCGAAA
		P12b	F	TGGTAGCTGGGCTTGAACAG
			R	CCCCGATGCATCTGAACAGT
DBA_SR_RA_enriched_consensus_Genrich_filtered_gr__1306	ANGPT1	P13a	F	GCAAGGTAATGGCTGGCTTT
			R	ACTCAGCTAAGGAATGGATGCAA
		P13b	F	CCTCTCATGTAGGTTTCCCCT
			R	CCTCTCATGTAGGTTTCCCCT
DBA_AF_LA_enriched_consensus_Genrich_filtered_gr__0013	NPPB	P14a	F	CAAAGGGTGTTTGCTGTGGG
			R	GCAGGTCCTGACTTCTGCAT
		P14b	F	TGCTCAGCACTTGTGAGGCT
			R	TGCTGATATTTTGCTGCCCCT
GAPDH	-		F	CCGGGTCTTTGCAGTCGTAT
			R	GGGAGTAGGGACCTCCTGTT
